# Supplementary material for: Long-term trends in Anopheles gambiae insecticide resistance in Côte d’Ivoire
Source: Parasit Vectors. 2014 Nov 28;7:500. doi: 10.1186/s13071-014-0500-z (PMC4269959; doi:10.1186/s13071-014-0500-z)
Supplement: Additional file 2: — Summaries of insecticide resistance data collected between 1993 and 2013 in Côte d’Ivoire (a), sampling zone and insecticide coverage (b) molecular form data (c) and kdr 1014F data (d). [file 13071_2014_500_MOESM2_ESM.xls]

## Sheet: Additional file 2a
Additional file 2a. Summary of studies containing WHO bioassay data collected between 1993 and 2013 in Côte d’Ivoire.
Publication	Study number	Ecological zone	Year of publication	Latitude	Longitude	Cropland	Sites	Insecticides	Year of collection	decade	Season	Insecticide dose (%)	Total tested	Dead	Alive	Mortality (%)	Relative humidity (%)	Comment
Elissa N, Mouchet J, Riviere F, Meunier JY, Yao K: Resistance of Anopheles gambiae s.s. to pyrethroids in Côte d'Ivoire. Ann Soc Belg Med Trop; 1993 Dec;73(4):291-4	1	2	1993	7.73685	-5.03682	Y	Tolakouadiokro (TOLA)	permethrin	1993	1993-2002		0.25	100	51	49	0.51
Elissa N, Mouchet J, Riviere F, Meunier JY, Yao K: Resistance of Anopheles gambiae s.s. to pyrethroids in Côte d'Ivoire. Ann Soc Belg Med Trop; 1993 Dec;73(4):291-4	1	2	1993	7.67183	-5.05769	Y	Broukro (BR)	permethrin	1993	1993-2002		0.25	100	18	82	0.18
Elissa N, Mouchet J, Riviere F, Meunier JY, Yao K: Resistance of Anopheles gambiae s.s. to pyrethroids in Côte d'Ivoire. Ann Soc Belg Med Trop; 1993 Dec;73(4):291-4	1	2	1993	7.68446	-5.06992	Y	Camp Penal (CP)	permethrin	1993	1993-2002		0.25	100	45	55	0.45
Elissa N, Mouchet J, Riviere F, Meunier JY, Yao K: Resistance of Anopheles gambiae s.s. to pyrethroids in Côte d'Ivoire. Ann Soc Belg Med Trop; 1993 Dec;73(4):291-4	1	2	1993	8.13333	-5.1	N	Katiola	permethrin	1993	1993-2002		0.25	100	83	17	0.83
Elissa N, Mouchet J, Riviere F, Meunier JY, Yao K: Resistance of Anopheles gambiae s.s. to pyrethroids in Côte d'Ivoire. Ann Soc Belg Med Trop; 1993 Dec;73(4):291-4	1	2	1993	8	-5.20996	Y	ADRAO	permethrin	1993	1993-2002		0.25	100	92	8	0.92
Elissa N, Mouchet J, Riviere F, Meunier JY, Yao K: Resistance of Anopheles gambiae s.s. to pyrethroids in Côte d'Ivoire. Ann Soc Belg Med Trop; 1993 Dec;73(4):291-4	1	2	1993	7.73685	-5.03682	Y	Tolakouadiokro (TOLA)	deltamethrin	1993	1993-2002		0.025	100	95	5	0.95
Elissa N, Mouchet J, Riviere F, Meunier JY, Yao K: Resistance of Anopheles gambiae s.s. to pyrethroids in Côte d'Ivoire. Ann Soc Belg Med Trop; 1993 Dec;73(4):291-4	1	2	1993	7.67183	-5.05769	Y	Broukro (BR)	deltamethrin	1993	1993-2002		0.025	100	95	5	0.95
Elissa N, Mouchet J, Riviere F, Meunier JY, Yao K: Resistance of Anopheles gambiae s.s. to pyrethroids in Côte d'Ivoire. Ann Soc Belg Med Trop; 1993 Dec;73(4):291-4	1	2	1993	7.68446	-5.06992	Y	Camp Penal (CP)	deltamethrin	1993	1993-2002		0.025	100	95	5	0.95
Elissa N, Mouchet J, Riviere F, Meunier JY, Yao K: Resistance of Anopheles gambiae s.s. to pyrethroids in Côte d'Ivoire. Ann Soc Belg Med Trop; 1993 Dec;73(4):291-4	1	2	1993	8	-5.20996	Y	ADRAO	deltamethrin	1993	1993-2002		0.025	100	100	0	1
Elissa N, Mouchet J, Riviere F, Meunier JY, Yao K: Resistance of Anopheles gambiae s.s. to pyrethroids in Côte d'Ivoire. Ann Soc Belg Med Trop; 1993 Dec;73(4):291-4	1	2	1993	8.13333	-5.1	N	Katiola	deltamethrin	1993	1993-2002		0.025	100	100	0	1
Elissa N, Mouchet J, Riviere F, Meunier JY, Yao K: Resistance of Anopheles gambiae s.s. to pyrethroids in Côte d'Ivoire. Ann Soc Belg Med Trop; 1993 Dec;73(4):291-4	1	2	1993	7.73685	-5.03682	Y	Tolakouadiokro (TOLA)	lambdacyhalothrin	1993	1993-2002		0.1	100	94	6	0.94
Elissa N, Mouchet J, Riviere F, Meunier JY, Yao K: Resistance of Anopheles gambiae s.s. to pyrethroids in Côte d'Ivoire. Ann Soc Belg Med Trop; 1993 Dec;73(4):291-4	1	2	1993	7.67183	-5.05769	Y	Broukro (BR)	lambdacyhalothrin	1993	1993-2002		0.1	100	94	6	0.94
Elissa N, Mouchet J, Riviere F, Meunier JY, Yao K: Resistance of Anopheles gambiae s.s. to pyrethroids in Côte d'Ivoire. Ann Soc Belg Med Trop; 1993 Dec;73(4):291-4	1	2	1993	7.68446	-5.06992	Y	Camp Penal (CP)	lambdacyhalothrin	1993	1993-2002		0.1	100	94	6	0.94
Elissa N, Mouchet J, Riviere F, Meunier JY, Yao K: Resistance of Anopheles gambiae s.s. to pyrethroids in Côte d'Ivoire. Ann Soc Belg Med Trop; 1993 Dec;73(4):291-4	1	2	1993	8	-5.20996	Y	ADRAO	lambdacyhalothrin	1993	1993-2002		0.1	100	100	0	1
Chandre F, Darriet F, Manguin S, Brengues C, Carnevale P, Guillet P: Pyrethroid cross resistance spectrum among populations of Anopheles gambiae s.s. from Côte d'Ivoire. J Am Mosq Control Assoc; 1999 Mar;15(1):53-9	3	2	1999	7.70531	-5.05028	Y	Yaokoffikro	DDT	1995	1993-2002		4	102	18	84	0.176471
Chandre F, Darriet F, Manguin S, Brengues C, Carnevale P, Guillet P: Pyrethroid cross resistance spectrum among populations of Anopheles gambiae s.s. from Côte d'Ivoire. J Am Mosq Control Assoc; 1999 Mar;15(1):53-9	3	2	1999	8	-5.20996	Y	M'Be	DDT	1995	1993-2002		4	202	199	3	0.985149
Chandre F, Darriet F, Manguin S, Brengues C, Carnevale P, Guillet P: Pyrethroid cross resistance spectrum among populations of Anopheles gambiae s.s. from Côte d'Ivoire. J Am Mosq Control Assoc; 1999 Mar;15(1):53-9	3	1	1999	5.34111	-4.02806	Y	Abidjan	DDT	1995	1993-2002		4	95	72	23	0.757895
Chandre F, Darriet F, Manguin S, Brengues C, Carnevale P, Guillet P: Pyrethroid cross resistance spectrum among populations of Anopheles gambiae s.s. from Côte d'Ivoire. J Am Mosq Control Assoc; 1999 Mar;15(1):53-9	3	3	1999	9.45	-5.63333	Y	Korhogo	DDT	1995	1993-2002		4	97	7	90	0.0721649
Chandre F, Darriet F, Manguin S, Brengues C, Carnevale P, Guillet P: Pyrethroid cross resistance spectrum among populations of Anopheles gambiae s.s. from Côte d'Ivoire. J Am Mosq Control Assoc; 1999 Mar;15(1):53-9	3	4	1999	6.5747	-8.4086	Y	Zaïpobly	permethrin	1995	1993-2002		0.25	94	82	12	0.87234
Chandre F, Darriet F, Manguin S, Brengues C, Carnevale P, Guillet P: Pyrethroid cross resistance spectrum among populations of Anopheles gambiae s.s. from Côte d'Ivoire. J Am Mosq Control Assoc; 1999 Mar;15(1):53-9	3	3	1999	9.267	-5.667	Y	Kafiné	permethrin	1995	1993-2002		0.25	100	5	95	0.05
Chandre F, Darriet F, Manguin S, Brengues C, Carnevale P, Guillet P: Pyrethroid cross resistance spectrum among populations of Anopheles gambiae s.s. from Côte d'Ivoire. J Am Mosq Control Assoc; 1999 Mar;15(1):53-9	3	1	1999	5.34111	-4.02806	Y	Abidjan	permethrin	1995	1993-2002		1	100	78	22	0.78
Chandre F, Darriet F, Manguin S, Brengues C, Carnevale P, Guillet P: Pyrethroid cross resistance spectrum among populations of Anopheles gambiae s.s. from Côte d'Ivoire. J Am Mosq Control Assoc; 1999 Mar;15(1):53-9	3	2	1999	7.70531	-5.05028	Y	Yaokoffikro	permethrin	1995	1993-2002		1	99	29	70	0.292929
Chandre F, Darriet F, Manguin S, Brengues C, Carnevale P, Guillet P: Pyrethroid cross resistance spectrum among populations of Anopheles gambiae s.s. from Côte d'Ivoire. J Am Mosq Control Assoc; 1999 Mar;15(1):53-9	3	2	1999	7.70531	-5.05028	Y	Yaokoffikro	permethrin	1995	1993-2002		0.25	176	28	148	0.159091
Chandre F, Darriet F, Manguin S, Brengues C, Carnevale P, Guillet P: Pyrethroid cross resistance spectrum among populations of Anopheles gambiae s.s. from Côte d'Ivoire. J Am Mosq Control Assoc; 1999 Mar;15(1):53-9	3	2	1999	7.70531	-5.05028	Y	Yaokoffikro	deltamethrin	1995	1993-2002		0.025	97	65	32	0.670103
Chandre F, Darriet F, Manguin S, Brengues C, Carnevale P, Guillet P: Pyrethroid cross resistance spectrum among populations of Anopheles gambiae s.s. from Côte d'Ivoire. J Am Mosq Control Assoc; 1999 Mar;15(1):53-9	3	4	1999	6.5747	-8.4086	Y	Zaïpobly	deltamethrin	1995	1993-2002		0.025	102	100	2	0.980392
Chandre F, Darriet F, Manguin S, Brengues C, Carnevale P, Guillet P: Pyrethroid cross resistance spectrum among populations of Anopheles gambiae s.s. from Côte d'Ivoire. J Am Mosq Control Assoc; 1999 Mar;15(1):53-9	3	2	1999	8	-5.20996	Y	M'Be	permethrin	1995	1993-2002		1	200	168	32	0.84
Chandre F, Darriet F, Manguin S, Brengues C, Carnevale P, Guillet P: Pyrethroid cross resistance spectrum among populations of Anopheles gambiae s.s. from Côte d'Ivoire. J Am Mosq Control Assoc; 1999 Mar;15(1):53-9	3	2	1999	8	-5.20996	Y	M'Be	permethrin	1995	1993-2002		0.25	193	99	94	0.512953
Chandre F, Darriet F, Manguin S, Brengues C, Carnevale P, Guillet P: Pyrethroid cross resistance spectrum among populations of Anopheles gambiae s.s. from Côte d'Ivoire. J Am Mosq Control Assoc; 1999 Mar;15(1):53-9	3	2	1999	8	-5.20996	Y	M'Be	deltamethrin	1995	1993-2002		0.025	188	168	20	0.893617
Chandre F, Darriet F, Manguin S, Brengues C, Carnevale P, Guillet P: Pyrethroid cross resistance spectrum among populations of Anopheles gambiae s.s. from Côte d'Ivoire. J Am Mosq Control Assoc; 1999 Mar;15(1):53-9	3	1	1999	5.34111	-4.02806	Y	Abidjan	deltamethrin	1995	1993-2002		0.025	95	83	12	0.873684
Chandre F, Darriet F, Manguin S, Brengues C, Carnevale P, Guillet P: Pyrethroid cross resistance spectrum among populations of Anopheles gambiae s.s. from Côte d'Ivoire. J Am Mosq Control Assoc; 1999 Mar;15(1):53-9	3	3	1999	9.267	-5.667	Y	Kafiné	deltamethrin	1995	1993-2002		0.025	105	65	40	0.619048
Chandre F, Darriet F, Manguin S, Brengues C, Carnevale P, Guillet P: Pyrethroid cross resistance spectrum among populations of Anopheles gambiae s.s. from Côte d'Ivoire. J Am Mosq Control Assoc; 1999 Mar;15(1):53-9	3	3	1999	9.45	-5.63333	Y	Korhogo	permethrin	1995	1993-2002		1	101	17	84	0.168317
Chandre F, Darriet F, Manguin S, Brengues C, Carnevale P, Guillet P: Pyrethroid cross resistance spectrum among populations of Anopheles gambiae s.s. from Côte d'Ivoire. J Am Mosq Control Assoc; 1999 Mar;15(1):53-9	3	3	1999	9.45	-5.63333	Y	Korhogo	permethrin	1995	1993-2002		0.25	84	3	81	0.0357143
Chandre F, Darriet F, Manguin S, Brengues C, Carnevale P, Guillet P: Pyrethroid cross resistance spectrum among populations of Anopheles gambiae s.s. from Côte d'Ivoire. J Am Mosq Control Assoc; 1999 Mar;15(1):53-9	3	3	1999	9.45	-5.63333	Y	Korhogo	deltamethrin	1995	1993-2002		0.025	98	36	62	0.367347
Chandre F, Darriet F, Manguin S, Brengues C, Carnevale P, Guillet P: Pyrethroid cross resistance spectrum among populations of Anopheles gambiae s.s. from Côte d'Ivoire. J Am Mosq Control Assoc; 1999 Mar;15(1):53-9	3	2	1999	7.70531	-5.05028	Y	Yaokoffikro	lambdacyhalothrin	1995	1993-2002		0.1	100	69	31	0.69
Chandre F, Darriet F, Manguin S, Brengues C, Carnevale P, Guillet P: Pyrethroid cross resistance spectrum among populations of Anopheles gambiae s.s. from Côte d'Ivoire. J Am Mosq Control Assoc; 1999 Mar;15(1):53-9	3	4	1999	6.5747	-8.4086	Y	Zaïpobly	lambdacyhalothrin	1995	1993-2002		0.1	100	100	0	1
Chandre F, Darriet F, Manguin S, Brengues C, Carnevale P, Guillet P: Pyrethroid cross resistance spectrum among populations of Anopheles gambiae s.s. from Côte d'Ivoire. J Am Mosq Control Assoc; 1999 Mar;15(1):53-9	3	2	1999	8	-5.20996	Y	M'Be	lambdacyhalothrin	1995	1993-2002		0.1	103	103	0	1
Chandre F, Darriet F, Manguin S, Brengues C, Carnevale P, Guillet P: Pyrethroid cross resistance spectrum among populations of Anopheles gambiae s.s. from Côte d'Ivoire. J Am Mosq Control Assoc; 1999 Mar;15(1):53-9	3	1	1999	5.34111	-4.02806	Y	Abidjan	lambdacyhalothrin	1995	1993-2002		0.1	94	82	12	0.87234
Chandre F, Darriet F, Manguin S, Brengues C, Carnevale P, Guillet P: Pyrethroid cross resistance spectrum among populations of Anopheles gambiae s.s. from Côte d'Ivoire. J Am Mosq Control Assoc; 1999 Mar;15(1):53-9	3	3	1999	9.267	-5.667	Y	Kafiné	lambdacyhalothrin	1995	1993-2002		0.1	269	242	27	0.899628
Chandre F, Darriet F, Manguin S, Brengues C, Carnevale P, Guillet P: Pyrethroid cross resistance spectrum among populations of Anopheles gambiae s.s. from Côte d'Ivoire. J Am Mosq Control Assoc; 1999 Mar;15(1):53-9	3	3	1999	9.45	-5.63333	Y	Korhogo	lambdacyhalothrin	1995	1993-2002		0.1	97	59	38	0.608247
Chandre F, Darriet F, Manguin S, Brengues C, Carnevale P, Guillet P: Pyrethroid cross resistance spectrum among populations of Anopheles gambiae s.s. from Côte d'Ivoire. J Am Mosq Control Assoc; 1999 Mar;15(1):53-9	3	2	1999	7.70531	-5.05028	Y	Yaokoffikro	etofenprox	1995	1993-2002		0.25	99	20	79	0.20202
Chandre F, Darriet F, Manguin S, Brengues C, Carnevale P, Guillet P: Pyrethroid cross resistance spectrum among populations of Anopheles gambiae s.s. from Côte d'Ivoire. J Am Mosq Control Assoc; 1999 Mar;15(1):53-9	3	2	1999	8	-5.20996	Y	M'Be	etofenprox	1995	1993-2002		0.25	100	78	22	0.78
Chandre F, Darriet F, Manguin S, Brengues C, Carnevale P, Guillet P: Pyrethroid cross resistance spectrum among populations of Anopheles gambiae s.s. from Côte d'Ivoire. J Am Mosq Control Assoc; 1999 Mar;15(1):53-9	3	1	1999	5.34111	-4.02806	Y	Abidjan	etofenprox	1995	1993-2002		0.25	96	62	34	0.645833
Chandre F, Darriet F, Manguin S, Brengues C, Carnevale P, Guillet P: Pyrethroid cross resistance spectrum among populations of Anopheles gambiae s.s. from Côte d'Ivoire. J Am Mosq Control Assoc; 1999 Mar;15(1):53-9	3	3	1999	9.267	-5.667	Y	Kafiné	etofenprox	1995	1993-2002		0.25	94	40	54	0.425532
Chandre F, Darriet F, Manguin S, Brengues C, Carnevale P, Guillet P: Pyrethroid cross resistance spectrum among populations of Anopheles gambiae s.s. from Côte d'Ivoire. J Am Mosq Control Assoc; 1999 Mar;15(1):53-9	3	3	1999	9.45	-5.63333	Y	Korhogo	etofenprox	1995	1993-2002		0.25	99	22	77	0.222222
Chandre F, Darriet F, Manguin S, Brengues C, Carnevale P, Guillet P: Pyrethroid cross resistance spectrum among populations of Anopheles gambiae s.s. from Côte d'Ivoire. J Am Mosq Control Assoc; 1999 Mar;15(1):53-9	3	2	1999	7.70531	-5.05028	Y	Yaokoffikro	alphacypermethrin	1995	1993-2002		0.0025	102	3	99	0.0294118
Chandre F, Darriet F, Manguin S, Brengues C, Carnevale P, Guillet P: Pyrethroid cross resistance spectrum among populations of Anopheles gambiae s.s. from Côte d'Ivoire. J Am Mosq Control Assoc; 1999 Mar;15(1):53-9	3	2	1999	8	-5.20996	Y	M'Be	alphacypermethrin	1995	1993-2002		0.0025	113	35	78	0.309735
Chandre F, Darriet F, Manguin S, Brengues C, Carnevale P, Guillet P: Pyrethroid cross resistance spectrum among populations of Anopheles gambiae s.s. from Côte d'Ivoire. J Am Mosq Control Assoc; 1999 Mar;15(1):53-9	3	3	1999	9.267	-5.667	Y	Kafiné	alphacypermethrin	1995	1993-2002		0.0025	95	5	90	0.0526316
Chandre F, Darriet F, Manguin S, Brengues C, Carnevale P, Guillet P: Pyrethroid cross resistance spectrum among populations of Anopheles gambiae s.s. from Côte d'Ivoire. J Am Mosq Control Assoc; 1999 Mar;15(1):53-9	3	3	1999	9.45	-5.63333	Y	Korhogo	alphacypermethrin	1995	1993-2002		0.0025	94	3	91	0.0319149
Chandre F, Darriet F, Manguin S, Brengues C, Carnevale P, Guillet P: Pyrethroid cross resistance spectrum among populations of Anopheles gambiae s.s. from Côte d'Ivoire. J Am Mosq Control Assoc; 1999 Mar;15(1):53-9	3	2	1999	7.70531	-5.05028	Y	Yaokoffikro	cyfluthrin	1995	1993-2002		0.05	98	16	82	0.163265
Chandre F, Darriet F, Manguin S, Brengues C, Carnevale P, Guillet P: Pyrethroid cross resistance spectrum among populations of Anopheles gambiae s.s. from Côte d'Ivoire. J Am Mosq Control Assoc; 1999 Mar;15(1):53-9	3	2	1999	8	-5.20996	Y	M'Be	cyfluthrin	1995	1993-2002		0.05	95	65	30	0.684211
Chandre F, Darriet F, Manguin S, Brengues C, Carnevale P, Guillet P: Pyrethroid cross resistance spectrum among populations of Anopheles gambiae s.s. from Côte d'Ivoire. J Am Mosq Control Assoc; 1999 Mar;15(1):53-9	3	1	1999	5.34111	-4.02806	Y	Abidjan	cyfluthrin	1995	1993-2002		0.05	100	51	49	0.51
Chandre F, Darriet F, Manguin S, Brengues C, Carnevale P, Guillet P: Pyrethroid cross resistance spectrum among populations of Anopheles gambiae s.s. from Côte d'Ivoire. J Am Mosq Control Assoc; 1999 Mar;15(1):53-9	3	3	1999	9.267	-5.667	Y	Kafiné	cyfluthrin	1995	1993-2002		0.05	95	65	30	0.684211
Chandre F, Darriet F, Manguin S, Brengues C, Carnevale P, Guillet P: Pyrethroid cross resistance spectrum among populations of Anopheles gambiae s.s. from Côte d'Ivoire. J Am Mosq Control Assoc; 1999 Mar;15(1):53-9	3	3	1999	9.45	-5.63333	Y	Korhogo	cyfluthrin	1995	1993-2002		0.05	96	17	79	0.177083
F. Chandre, F. Darrier, L. Manga, M. Akogbeto, O. Faye, J. Mouchet, & P. Guillet. Status of pyrethroid resistance in Anopheles gambiaesensu lato. Bulletin of the World Health Organization, 1999,77(3	4	3	1999	9.45	-5.63333	Y	Korhogo	DDT	1995	1993-2002		4	84	6	78	0.0714286
F. Chandre, F. Darrier, L. Manga, M. Akogbeto, O. Faye, J. Mouchet, & P. Guillet. Status of pyrethroid resistance in Anopheles gambiaesensu lato. Bulletin of the World Health Organization, 1999,77(3	4	1	1999	5.34111	-4.02806	Y	Abidjan	permethrin	1995	1993-2002		0.25	57	43	14	0.754386
F. Chandre, F. Darrier, L. Manga, M. Akogbeto, O. Faye, J. Mouchet, & P. Guillet. Status of pyrethroid resistance in Anopheles gambiaesensu lato. Bulletin of the World Health Organization, 1999,77(3	4	2	1999	7.68333	-5.03306	Y	Bouaké	permethrin	1995	1993-2002		0.25	102	49	53	0.480392
F. Chandre, F. Darrier, L. Manga, M. Akogbeto, O. Faye, J. Mouchet, & P. Guillet. Status of pyrethroid resistance in Anopheles gambiaesensu lato. Bulletin of the World Health Organization, 1999,77(3	4	3	1999	9.51	-7.56917	Y	Odienné	permethrin	1995	1993-2002		0.25	110	68	42	0.618182
F. Chandre, F. Darrier, L. Manga, M. Akogbeto, O. Faye, J. Mouchet, & P. Guillet. Status of pyrethroid resistance in Anopheles gambiaesensu lato. Bulletin of the World Health Organization, 1999,77(3	4	3	1999	9.267	-5.667	Y	Kafiné	permethrin	1995	1993-2002		0.25	99	54	45	0.545455
F. Chandre, F. Darrier, L. Manga, M. Akogbeto, O. Faye, J. Mouchet, & P. Guillet. Status of pyrethroid resistance in Anopheles gambiaesensu lato. Bulletin of the World Health Organization, 1999,77(3	4	4	1999	5.69	-6.93944	Y	Taï	permethrin	1995	1993-2002		0.25	60	16	44	0.266667
F. Chandre, F. Darrier, L. Manga, M. Akogbeto, O. Faye, J. Mouchet, & P. Guillet. Status of pyrethroid resistance in Anopheles gambiaesensu lato. Bulletin of the World Health Organization, 1999,77(3	4	3	1999	9.45	-5.63333	Y	Korhogo	permethrin	1995	1993-2002		0.25	55	4	51	0.0727273
F. Chandre, F. Darrier, L. Manga, M. Akogbeto, O. Faye, J. Mouchet, & P. Guillet. Status of pyrethroid resistance in Anopheles gambiaesensu lato. Bulletin of the World Health Organization, 1999,77(3	4	2	1999	6.87472	-6.45194	Y	Daloa	permethrin	1995	1993-2002		0.25	104	52	52	0.5
F. Chandre, F. Darrier, L. Manga, M. Akogbeto, O. Faye, J. Mouchet, & P. Guillet. Status of pyrethroid resistance in Anopheles gambiaesensu lato. Bulletin of the World Health Organization, 1999,77(3	4	2	1999	8.13333	-5.1	N	Katiola	permethrin	1993	1993-2002		0.25	104	72	32	0.692308
F. Chandre, F. Darrier, L. Manga, M. Akogbeto, O. Faye, J. Mouchet, & P. Guillet. Status of pyrethroid resistance in Anopheles gambiaesensu lato. Bulletin of the World Health Organization, 1999,77(3	4	2	1999	7.68333	-5.03306	Y	Bouaké	deltamethrin	1995	1993-2002		0.25	60	59	1	0.983333
F. Chandre, F. Darrier, L. Manga, M. Akogbeto, O. Faye, J. Mouchet, & P. Guillet. Status of pyrethroid resistance in Anopheles gambiaesensu lato. Bulletin of the World Health Organization, 1999,77(3	4	4	1999	5.69	-6.93944	Y	Taï	deltamethrin	1995	1993-2002		0.25	58	21	37	0.362069
F. Chandre, F. Darrier, L. Manga, M. Akogbeto, O. Faye, J. Mouchet, & P. Guillet. Status of pyrethroid resistance in Anopheles gambiaesensu lato. Bulletin of the World Health Organization, 1999,77(3	4	3	1999	9.45	-5.63333	Y	Korhogo	deltamethrin	1995	1993-2002		0.25	62	19	43	0.306452
F. Darriet, R. N’Guessan, J.-M. Hougard, M. Traoré-Lamizana & P. Carnevale. Un outil expérimental indispensable à l’évaluation des insecticides: les cases-pièges. Bull Soc Pathol Exot, 2002, 95, 4, 299-303	6	2	2002	8	-5.20996	Y	M'Be	DDT	1999	1993-2002		4	200	198	2	0.99
F. Darriet, R. N’Guessan, J.-M. Hougard, M. Traoré-Lamizana & P. Carnevale. Un outil expérimental indispensable à l’évaluation des insecticides: les cases-pièges. Bull Soc Pathol Exot, 2002, 95, 4, 299-303	6	2	2002	8	-5.20996	Y	M'Be	deltamethrin	1999	1993-2002		0.05	96	93	3	0.96875
F. Darriet, R. N’Guessan, J.-M. Hougard, M. Traoré-Lamizana & P. Carnevale. Un outil expérimental indispensable à l’évaluation des insecticides: les cases-pièges. Bull Soc Pathol Exot, 2002, 95, 4, 299-303	6	2	2002	8	-5.20996	Y	M'Be	lambdacyhalothrin	1999	1993-2002		0.05	100	99	1	0.99
F. Darriet, R. N’Guessan, J.-M. Hougard, M. Traoré-Lamizana & P. Carnevale. Un outil expérimental indispensable à l’évaluation des insecticides: les cases-pièges. Bull Soc Pathol Exot, 2002, 95, 4, 299-303	6	2	2002	8	-5.20996	Y	M'Be	propoxur	1999	1993-2002		0.1	100	96	4	0.96
F. Darriet, R. N’Guessan, J.-M. Hougard, M. Traoré-Lamizana & P. Carnevale. Un outil expérimental indispensable à l’évaluation des insecticides: les cases-pièges. Bull Soc Pathol Exot, 2002, 95, 4, 299-303	6	2	2002	8	-5.20996	Y	M'Be	fenitrothion	1999	1993-2002		1	107	107	0	1
Tia E, Akogbeto M, Koffi A, Toure M, Adja AM, Moussa K, Yao T, Carnevale P, Chandre E:[Pyrethroid and DDT resistance of Anopheles gambiae s.s. (Diptera: Culicidae) in five agricultural ecosystems from Côte-d'Ivoire]. Bull Soc Pathol Exot; 2006 Oct;99(4):278-82	7	2	2006	7.68333	-5.03306	Y	Bouaké	DDT	1999	1993-2002	End rainy	4	80	5	75	0.0625
Tia E, Akogbeto M, Koffi A, Toure M, Adja AM, Moussa K, Yao T, Carnevale P, Chandre E:[Pyrethroid and DDT resistance of Anopheles gambiae s.s. (Diptera: Culicidae) in five agricultural ecosystems from Côte-d'Ivoire]. Bull Soc Pathol Exot; 2006 Oct;99(4):278-82	7	2	2006	7.68333	-5.03306	Y	Bouaké	DDT	2002	1993-2002	Beginning rainy	4	110	40	70	0.363636
Tia E, Akogbeto M, Koffi A, Toure M, Adja AM, Moussa K, Yao T, Carnevale P, Chandre E:[Pyrethroid and DDT resistance of Anopheles gambiae s.s. (Diptera: Culicidae) in five agricultural ecosystems from Côte-d'Ivoire]. Bull Soc Pathol Exot; 2006 Oct;99(4):278-82	7	2	2006	6.93333	-5.5	Y	Toumbokro	DDT	2000	1993-2002	Beginning rainy	4	96	25	71	0.260417
Tia E, Akogbeto M, Koffi A, Toure M, Adja AM, Moussa K, Yao T, Carnevale P, Chandre E:[Pyrethroid and DDT resistance of Anopheles gambiae s.s. (Diptera: Culicidae) in five agricultural ecosystems from Côte-d'Ivoire]. Bull Soc Pathol Exot; 2006 Oct;99(4):278-82	7	2	2006	6.93333	-5.5	Y	Toumbokro	DDT	2002	1993-2002	Beginning rainy	4	194	140	54	0.721649
Tia E, Akogbeto M, Koffi A, Toure M, Adja AM, Moussa K, Yao T, Carnevale P, Chandre E:[Pyrethroid and DDT resistance of Anopheles gambiae s.s. (Diptera: Culicidae) in five agricultural ecosystems from Côte-d'Ivoire]. Bull Soc Pathol Exot; 2006 Oct;99(4):278-82	7	1	2006	5.4063	-4.2727	Y	Nieky	DDT	2000	1993-2002	Beginning rainy	4	62	25	37	0.403226
Tia E, Akogbeto M, Koffi A, Toure M, Adja AM, Moussa K, Yao T, Carnevale P, Chandre E:[Pyrethroid and DDT resistance of Anopheles gambiae s.s. (Diptera: Culicidae) in five agricultural ecosystems from Côte-d'Ivoire]. Bull Soc Pathol Exot; 2006 Oct;99(4):278-82	7	1	2006	5.4063	-4.2727	Y	Nieky	DDT	2001	1993-2002	End rainy	4	96	76	20	0.791667	70-80
Tia E, Akogbeto M, Koffi A, Toure M, Adja AM, Moussa K, Yao T, Carnevale P, Chandre E:[Pyrethroid and DDT resistance of Anopheles gambiae s.s. (Diptera: Culicidae) in five agricultural ecosystems from Côte-d'Ivoire]. Bull Soc Pathol Exot; 2006 Oct;99(4):278-82	7	2	2006	7.4075	-4.88694	Y	Raviart	DDT	2000	1993-2002	Beginning rainy	4	81	61	20	0.753086
Tia E, Akogbeto M, Koffi A, Toure M, Adja AM, Moussa K, Yao T, Carnevale P, Chandre E:[Pyrethroid and DDT resistance of Anopheles gambiae s.s. (Diptera: Culicidae) in five agricultural ecosystems from Côte-d'Ivoire]. Bull Soc Pathol Exot; 2006 Oct;99(4):278-82	7	2	2006	7.4075	-4.88694	Y	Raviart	DDT	2001	1993-2002	Beginning rainy	4	113	99	14	0.876106	70-80
Tia E, Akogbeto M, Koffi A, Toure M, Adja AM, Moussa K, Yao T, Carnevale P, Chandre E:[Pyrethroid and DDT resistance of Anopheles gambiae s.s. (Diptera: Culicidae) in five agricultural ecosystems from Côte-d'Ivoire]. Bull Soc Pathol Exot; 2006 Oct;99(4):278-82	7	2	2006	7.4075	-4.88694	Y	Raviart	DDT	2001	1993-2002	End rainy	4	106	103	3	0.971698	70-80
Tia E, Akogbeto M, Koffi A, Toure M, Adja AM, Moussa K, Yao T, Carnevale P, Chandre E:[Pyrethroid and DDT resistance of Anopheles gambiae s.s. (Diptera: Culicidae) in five agricultural ecosystems from Côte-d'Ivoire]. Bull Soc Pathol Exot; 2006 Oct;99(4):278-82	7	3	2006	8.61667	-3.93333	N	Gansé	DDT	1999	1993-2002	End rainy	4	62	29	33	0.467742	They report 47.5 but their calculation was wrong: best value=46.8% or 48.4 if dead=30
Tia E, Akogbeto M, Koffi A, Toure M, Adja AM, Moussa K, Yao T, Carnevale P, Chandre E:[Pyrethroid and DDT resistance of Anopheles gambiae s.s. (Diptera: Culicidae) in five agricultural ecosystems from Côte-d'Ivoire]. Bull Soc Pathol Exot; 2006 Oct;99(4):278-82	7	3	2006	8.61667	-3.93333	N	Gansé	DDT	2001	1993-2002	End rainy	4	82	60	22	0.731707	They report 73.4 but their calculation was wrong: best value=73.2% or 74.4 if dead=61
Tia E, Akogbeto M, Koffi A, Toure M, Adja AM, Moussa K, Yao T, Carnevale P, Chandre E:[Pyrethroid and DDT resistance of Anopheles gambiae s.s. (Diptera: Culicidae) in five agricultural ecosystems from Côte-d'Ivoire]. Bull Soc Pathol Exot; 2006 Oct;99(4):278-82	7	2	2006	7.68333	-5.03306	Y	Bouaké	permethrin	1999	1993-2002	End rainy	1	89	54	35	0.606742
Tia E, Akogbeto M, Koffi A, Toure M, Adja AM, Moussa K, Yao T, Carnevale P, Chandre E:[Pyrethroid and DDT resistance of Anopheles gambiae s.s. (Diptera: Culicidae) in five agricultural ecosystems from Côte-d'Ivoire]. Bull Soc Pathol Exot; 2006 Oct;99(4):278-82	7	2	2006	7.68333	-5.03306	Y	Bouaké	permethrin	2002	1993-2002	Beginning rainy	1	131	118	77	0.900763
Tia E, Akogbeto M, Koffi A, Toure M, Adja AM, Moussa K, Yao T, Carnevale P, Chandre E:[Pyrethroid and DDT resistance of Anopheles gambiae s.s. (Diptera: Culicidae) in five agricultural ecosystems from Côte-d'Ivoire]. Bull Soc Pathol Exot; 2006 Oct;99(4):278-82	7	2	2006	6.93333	-5.5	Y	Toumbokro	permethrin	2000	1993-2002	Beginning rainy	1	60	33	27	0.55
Tia E, Akogbeto M, Koffi A, Toure M, Adja AM, Moussa K, Yao T, Carnevale P, Chandre E:[Pyrethroid and DDT resistance of Anopheles gambiae s.s. (Diptera: Culicidae) in five agricultural ecosystems from Côte-d'Ivoire]. Bull Soc Pathol Exot; 2006 Oct;99(4):278-82	7	2	2006	6.93333	-5.5	Y	Toumbokro	permethrin	2002	1993-2002	Beginning rainy	1	112	99	13	0.883929
Tia E, Akogbeto M, Koffi A, Toure M, Adja AM, Moussa K, Yao T, Carnevale P, Chandre E:[Pyrethroid and DDT resistance of Anopheles gambiae s.s. (Diptera: Culicidae) in five agricultural ecosystems from Côte-d'Ivoire]. Bull Soc Pathol Exot; 2006 Oct;99(4):278-82	7	1	2006	5.4063	-4.2727	Y	Nieky	permethrin	2000	1993-2002	Beginning rainy	1	64	39	25	0.609375
Tia E, Akogbeto M, Koffi A, Toure M, Adja AM, Moussa K, Yao T, Carnevale P, Chandre E:[Pyrethroid and DDT resistance of Anopheles gambiae s.s. (Diptera: Culicidae) in five agricultural ecosystems from Côte-d'Ivoire]. Bull Soc Pathol Exot; 2006 Oct;99(4):278-82	7	1	2006	5.4063	-4.2727	Y	Nieky	permethrin	2001	1993-2002	End rainy	1	93	86	30	0.924731
Tia E, Akogbeto M, Koffi A, Toure M, Adja AM, Moussa K, Yao T, Carnevale P, Chandre E:[Pyrethroid and DDT resistance of Anopheles gambiae s.s. (Diptera: Culicidae) in five agricultural ecosystems from Côte-d'Ivoire]. Bull Soc Pathol Exot; 2006 Oct;99(4):278-82	7	1	2006	5.4063	-4.2727	Y	Nieky	permethrin	2002	1993-2002	Beginning rainy	1	65	63	2	0.969231	70-80
Tia E, Akogbeto M, Koffi A, Toure M, Adja AM, Moussa K, Yao T, Carnevale P, Chandre E:[Pyrethroid and DDT resistance of Anopheles gambiae s.s. (Diptera: Culicidae) in five agricultural ecosystems from Côte-d'Ivoire]. Bull Soc Pathol Exot; 2006 Oct;99(4):278-82	7	2	2006	7.4075	-4.88694	Y	Raviart	permethrin	2000	1993-2002	Beginning rainy	1	66	58	8	0.878788
Tia E, Akogbeto M, Koffi A, Toure M, Adja AM, Moussa K, Yao T, Carnevale P, Chandre E:[Pyrethroid and DDT resistance of Anopheles gambiae s.s. (Diptera: Culicidae) in five agricultural ecosystems from Côte-d'Ivoire]. Bull Soc Pathol Exot; 2006 Oct;99(4):278-82	7	2	2006	7.4075	-4.88694	Y	Raviart	permethrin	2001	1993-2002	Beginning rainy	1	110	98	12	0.890909	They report 89.4 but their calculation was wrong: best value=89.1% or 90 if dead=99
Tia E, Akogbeto M, Koffi A, Toure M, Adja AM, Moussa K, Yao T, Carnevale P, Chandre E:[Pyrethroid and DDT resistance of Anopheles gambiae s.s. (Diptera: Culicidae) in five agricultural ecosystems from Côte-d'Ivoire]. Bull Soc Pathol Exot; 2006 Oct;99(4):278-82	7	2	2006	7.4075	-4.88694	Y	Raviart	permethrin	2001	1993-2002	End rainy	1	103	101	2	0.980583	70-80
Tia E, Akogbeto M, Koffi A, Toure M, Adja AM, Moussa K, Yao T, Carnevale P, Chandre E:[Pyrethroid and DDT resistance of Anopheles gambiae s.s. (Diptera: Culicidae) in five agricultural ecosystems from Côte-d'Ivoire]. Bull Soc Pathol Exot; 2006 Oct;99(4):278-82	7	3	2006	8.61667	-3.93333	N	Gansé	permethrin	1999	1993-2002	End rainy	1	62	59	3	0.951613	They report 95.7 but their calculation was wrong: best value=95.2% or 96.7 if dead=60
Tia E, Akogbeto M, Koffi A, Toure M, Adja AM, Moussa K, Yao T, Carnevale P, Chandre E:[Pyrethroid and DDT resistance of Anopheles gambiae s.s. (Diptera: Culicidae) in five agricultural ecosystems from Côte-d'Ivoire]. Bull Soc Pathol Exot; 2006 Oct;99(4):278-82	7	3	2006	8.61667	-3.93333	N	Gansé	permethrin	2001	1993-2002	End rainy	1	110	106	4	0.963636
Tia E, Akogbeto M, Koffi A, Toure M, Adja AM, Moussa K, Yao T, Carnevale P, Chandre E:[Pyrethroid and DDT resistance of Anopheles gambiae s.s. (Diptera: Culicidae) in five agricultural ecosystems from Côte-d'Ivoire]. Bull Soc Pathol Exot; 2006 Oct;99(4):278-82	7	2	2006	7.68333	-5.03306	Y	Bouaké	deltamethrin	1999	1993-2002	End rainy	0.05	70	59	11	0.842857
Tia E, Akogbeto M, Koffi A, Toure M, Adja AM, Moussa K, Yao T, Carnevale P, Chandre E:[Pyrethroid and DDT resistance of Anopheles gambiae s.s. (Diptera: Culicidae) in five agricultural ecosystems from Côte-d'Ivoire]. Bull Soc Pathol Exot; 2006 Oct;99(4):278-82	7	2	2006	7.68333	-5.03306	Y	Bouaké	deltamethrin	2002	1993-2002	Beginning rainy	0.05	155	146	9	0.941935
Tia E, Akogbeto M, Koffi A, Toure M, Adja AM, Moussa K, Yao T, Carnevale P, Chandre E:[Pyrethroid and DDT resistance of Anopheles gambiae s.s. (Diptera: Culicidae) in five agricultural ecosystems from Côte-d'Ivoire]. Bull Soc Pathol Exot; 2006 Oct;99(4):278-82	7	2	2006	6.93333	-5.5	Y	Toumbokro	deltamethrin	2000	1993-2002	Beginning rainy	0.05	98	72	26	0.734694
Tia E, Akogbeto M, Koffi A, Toure M, Adja AM, Moussa K, Yao T, Carnevale P, Chandre E:[Pyrethroid and DDT resistance of Anopheles gambiae s.s. (Diptera: Culicidae) in five agricultural ecosystems from Côte-d'Ivoire]. Bull Soc Pathol Exot; 2006 Oct;99(4):278-82	7	2	2006	6.93333	-5.5	Y	Toumbokro	deltamethrin	2002	1993-2002	Beginning rainy	0.05	308	283	25	0.918831
Tia E, Akogbeto M, Koffi A, Toure M, Adja AM, Moussa K, Yao T, Carnevale P, Chandre E:[Pyrethroid and DDT resistance of Anopheles gambiae s.s. (Diptera: Culicidae) in five agricultural ecosystems from Côte-d'Ivoire]. Bull Soc Pathol Exot; 2006 Oct;99(4):278-82	7	1	2006	5.4063	-4.2727	Y	Nieky	deltamethrin	2000	1993-2002	Beginning rainy	0.05	64	42	22	0.65625
Tia E, Akogbeto M, Koffi A, Toure M, Adja AM, Moussa K, Yao T, Carnevale P, Chandre E:[Pyrethroid and DDT resistance of Anopheles gambiae s.s. (Diptera: Culicidae) in five agricultural ecosystems from Côte-d'Ivoire]. Bull Soc Pathol Exot; 2006 Oct;99(4):278-82	7	1	2006	5.4063	-4.2727	Y	Nieky	deltamethrin	2002	1993-2002	End rainy	0.05	76	71	5	0.934211
Tia E, Akogbeto M, Koffi A, Toure M, Adja AM, Moussa K, Yao T, Carnevale P, Chandre E:[Pyrethroid and DDT resistance of Anopheles gambiae s.s. (Diptera: Culicidae) in five agricultural ecosystems from Côte-d'Ivoire]. Bull Soc Pathol Exot; 2006 Oct;99(4):278-82	7	1	2006	5.4063	-4.2727	Y	Nieky	deltamethrin	2002	1993-2002	Beginning rainy	0.05	65	64	1	0.984615
Tia E, Akogbeto M, Koffi A, Toure M, Adja AM, Moussa K, Yao T, Carnevale P, Chandre E:[Pyrethroid and DDT resistance of Anopheles gambiae s.s. (Diptera: Culicidae) in five agricultural ecosystems from Côte-d'Ivoire]. Bull Soc Pathol Exot; 2006 Oct;99(4):278-82	7	2	2006	7.4075	-4.88694	Y	Raviart	deltamethrin	2000	1993-2002	Beginning rainy	0.05	64	59	5	0.921875
Tia E, Akogbeto M, Koffi A, Toure M, Adja AM, Moussa K, Yao T, Carnevale P, Chandre E:[Pyrethroid and DDT resistance of Anopheles gambiae s.s. (Diptera: Culicidae) in five agricultural ecosystems from Côte-d'Ivoire]. Bull Soc Pathol Exot; 2006 Oct;99(4):278-82	7	2	2006	7.4075	-4.88694	Y	Raviart	deltamethrin	2001	1993-2002	Beginning rainy	0.05	118	112	6	0.949153
Tia E, Akogbeto M, Koffi A, Toure M, Adja AM, Moussa K, Yao T, Carnevale P, Chandre E:[Pyrethroid and DDT resistance of Anopheles gambiae s.s. (Diptera: Culicidae) in five agricultural ecosystems from Côte-d'Ivoire]. Bull Soc Pathol Exot; 2006 Oct;99(4):278-82	7	2	2006	7.4075	-4.88694	Y	Raviart	deltamethrin	2001	1993-2002	End rainy	0.05	82	80	2	0.97561	70-80
Tia E, Akogbeto M, Koffi A, Toure M, Adja AM, Moussa K, Yao T, Carnevale P, Chandre E:[Pyrethroid and DDT resistance of Anopheles gambiae s.s. (Diptera: Culicidae) in five agricultural ecosystems from Côte-d'Ivoire]. Bull Soc Pathol Exot; 2006 Oct;99(4):278-82	7	3	2006	8.61667	-3.93333	N	Gansé	deltamethrin	2000	1993-2002	Beginning rainy	0.05	72	71	1	0.986111
Tia E, Akogbeto M, Koffi A, Toure M, Adja AM, Moussa K, Yao T, Carnevale P, Chandre E:[Pyrethroid and DDT resistance of Anopheles gambiae s.s. (Diptera: Culicidae) in five agricultural ecosystems from Côte-d'Ivoire]. Bull Soc Pathol Exot; 2006 Oct;99(4):278-82	7	3	2006	8.61667	-3.93333	N	Gansé	deltamethrin	2001	1993-2002	End rainy	0.05	95	95	0	1
N'Guessan R, Darriet F, Guillet P, Carnevale P, Traore-Lamizana M, Corbel V, Koffi AA, Chandre F:Resistance to carbosulfan in Anopheles gambiae from Ivory Coast, based on reduced sensitivity of acetylcholinesterase. Med Vet Entomol; 2003 Mar;17(1):19-25	8	2	2003	8	-5.20996	Y	M'be	carbosulfan	2000	1993-2002		0.4	95	59	36	0.621053
N'Guessan R, Darriet F, Guillet P, Carnevale P, Traore-Lamizana M, Corbel V, Koffi AA, Chandre F:Resistance to carbosulfan in Anopheles gambiae from Ivory Coast, based on reduced sensitivity of acetylcholinesterase. Med Vet Entomol; 2003 Mar;17(1):19-25	8	2	2003	7.70531	-5.05028	Y	Yaokoffikro	carbosulfan	2000	1993-2002		0.4	99	29	70	0.292929
IR MAPPER	10	3	2012	9.12429	-5.52583	Y	Kaforo 4	DDT	2000	1993-2002		4	104	13	91	0.125
IR MAPPER	10	3	2012	9.21648	-5.9852	Y	Kaforo 3	DDT	2000	1993-2002		4	69	21	48	0.304348
IR MAPPER	10	3	2012	9.49477	-5.4782	Y	Gbahouakaha 4	DDT	2000	1993-2002		4	91	10	81	0.10989
IR MAPPER	10	3	2012	9.49562	-5.47846	Y	Gbahouakaha 3	DDT	2000	1993-2002		4	52	4	48	0.0769231
IR MAPPER	10	3	2012	9.12429	-5.52583	Y	Kaforo 4	permethrin	2000	1993-2002		1	104	79	25	0.759615
Bagayoko M, Ameneshwa B, Faye O, Lymo E, Govere J, Gebremariam M, Manga L: The status of malaria vector resistance to insecticides used for public health in the African region. Communicable Diseases Bulletin for the African Region 3(1):5-7.	11	2	2005	7.68333	-5.03306	Y	Bouaké	DDT	2002	1993-2002		4	110	40	70	0.363636
Bagayoko M, Ameneshwa B, Faye O, Lymo E, Govere J, Gebremariam M, Manga L: The status of malaria vector resistance to insecticides used for public health in the African region. Communicable Diseases Bulletin for the African Region 3(1):5-7.	11	1	2005	5.2082	-3.7191	Y	Grand Bassam 2	DDT	2001	1993-2002		4	40	12	28	0.3
Bagayoko M, Ameneshwa B, Faye O, Lymo E, Govere J, Gebremariam M, Manga L: The status of malaria vector resistance to insecticides used for public health in the African region. Communicable Diseases Bulletin for the African Region 3(1):5-7.	11	1	2005	5.13652	-5.02605	Y	Grand Lahou	DDT	2001	1993-2002		4	23	23	0	1
Bagayoko M, Ameneshwa B, Faye O, Lymo E, Govere J, Gebremariam M, Manga L: The status of malaria vector resistance to insecticides used for public health in the African region. Communicable Diseases Bulletin for the African Region 3(1):5-7.	11	1	2005	4.95	-6.08333	Y	Sassandra	DDT	2001	1993-2002		4	99	80	19	0.808081
Bagayoko M, Ameneshwa B, Faye O, Lymo E, Govere J, Gebremariam M, Manga L: The status of malaria vector resistance to insecticides used for public health in the African region. Communicable Diseases Bulletin for the African Region 3(1):5-7.	11	1	2005	4.76205	-6.63718	Y	San Pedro 1	DDT	2001	1993-2002		4	102	94	8	0.921569		Name available on IR mapper
Bagayoko M, Ameneshwa B, Faye O, Lymo E, Govere J, Gebremariam M, Manga L: The status of malaria vector resistance to insecticides used for public health in the African region. Communicable Diseases Bulletin for the African Region 3(1):5-7.	11	1	2005	4.63333	-6.91667	Y	Grand Bereby	DDT	2001	1993-2002		4	39	26	13	0.666667
Bagayoko M, Ameneshwa B, Faye O, Lymo E, Govere J, Gebremariam M, Manga L: The status of malaria vector resistance to insecticides used for public health in the African region. Communicable Diseases Bulletin for the African Region 3(1):5-7.	11	1	2005	4.7291	-6.64644	Y	San Pedro 2	DDT	2001	1993-2002		4	82	22	60	0.268293		Name available on IR mapper
Bagayoko M, Ameneshwa B, Faye O, Lymo E, Govere J, Gebremariam M, Manga L: The status of malaria vector resistance to insecticides used for public health in the African region. Communicable Diseases Bulletin for the African Region 3(1):5-7.	11	1	2005	5.28582	-3.30364	Y	Adiaké	permethrin	2001	1993-2002		1	25	22	3	0.88
Bagayoko M, Ameneshwa B, Faye O, Lymo E, Govere J, Gebremariam M, Manga L: The status of malaria vector resistance to insecticides used for public health in the African region. Communicable Diseases Bulletin for the African Region 3(1):5-7.	11	1	2005	5.2	-3.73333	Y	Grand Bassam 1	permethrin	2001	1993-2002		1	106	106	0	1
Bagayoko M, Ameneshwa B, Faye O, Lymo E, Govere J, Gebremariam M, Manga L: The status of malaria vector resistance to insecticides used for public health in the African region. Communicable Diseases Bulletin for the African Region 3(1):5-7.	11	1	2005	5.13652	-5.02605	Y	Grand Lahou	permethrin	2001	1993-2002		1	90	88	2	0.977778
Bagayoko M, Ameneshwa B, Faye O, Lymo E, Govere J, Gebremariam M, Manga L: The status of malaria vector resistance to insecticides used for public health in the African region. Communicable Diseases Bulletin for the African Region 3(1):5-7.	11	1	2005	4.95	-6.08333	Y	Sassandra	permethrin	2001	1993-2002		1	106	106	0	1
Bagayoko M, Ameneshwa B, Faye O, Lymo E, Govere J, Gebremariam M, Manga L: The status of malaria vector resistance to insecticides used for public health in the African region. Communicable Diseases Bulletin for the African Region 3(1):5-7.	11	1	2005	4.76205	-6.63718	Y	San Pedro 1	permethrin	2001	1993-2002		1	106	84	22	0.792453		Name available on IR mapper
Bagayoko M, Ameneshwa B, Faye O, Lymo E, Govere J, Gebremariam M, Manga L: The status of malaria vector resistance to insecticides used for public health in the African region. Communicable Diseases Bulletin for the African Region 3(1):5-7.	11	1	2005	4.63333	-6.91667	Y	Grand Bereby	permethrin	2001	1993-2002		1	47	47	0	1
Bagayoko M, Ameneshwa B, Faye O, Lymo E, Govere J, Gebremariam M, Manga L: The status of malaria vector resistance to insecticides used for public health in the African region. Communicable Diseases Bulletin for the African Region 3(1):5-7.	11	1	2005	4.7291	-6.64644	Y	San Pedro 2	permethrin	2001	1993-2002		1	87	87	0	1		Name available on IR mapper
Bagayoko M, Ameneshwa B, Faye O, Lymo E, Govere J, Gebremariam M, Manga L: The status of malaria vector resistance to insecticides used for public health in the African region. Communicable Diseases Bulletin for the African Region 3(1):5-7.	11	2	2005	7.68333	-5.03306	Y	Bouaké	permethrin	2002	1993-2002		1	131	118	13	0.900763
Bagayoko M, Ameneshwa B, Faye O, Lymo E, Govere J, Gebremariam M, Manga L: The status of malaria vector resistance to insecticides used for public health in the African region. Communicable Diseases Bulletin for the African Region 3(1):5-7.	11	4	2005	6.91667	-8.23333	Y	Bouenneu	deltamethrin	2002	1993-2002		0.05	88	88	0	1
Bagayoko M, Ameneshwa B, Faye O, Lymo E, Govere J, Gebremariam M, Manga L: The status of malaria vector resistance to insecticides used for public health in the African region. Communicable Diseases Bulletin for the African Region 3(1):5-7.	11	1	2005	5.2	-3.73333	Y	Grand Bassam 1	deltamethrin	2001	1993-2002		0.05	41	37	4	0.902439
Bagayoko M, Ameneshwa B, Faye O, Lymo E, Govere J, Gebremariam M, Manga L: The status of malaria vector resistance to insecticides used for public health in the African region. Communicable Diseases Bulletin for the African Region 3(1):5-7.	11	1	2005	4.95	-6.08333	Y	Sassandra	deltamethrin	2001	1993-2002		0.05	88	88	0	1
Bagayoko M, Ameneshwa B, Faye O, Lymo E, Govere J, Gebremariam M, Manga L: The status of malaria vector resistance to insecticides used for public health in the African region. Communicable Diseases Bulletin for the African Region 3(1):5-7.	11	1	2005	4.76205	-6.63718	Y	San Pedro 1	deltamethrin	2001	1993-2002		0.05	39	24	15	0.615385		Name available on IR mapper
Bagayoko M, Ameneshwa B, Faye O, Lymo E, Govere J, Gebremariam M, Manga L: The status of malaria vector resistance to insecticides used for public health in the African region. Communicable Diseases Bulletin for the African Region 3(1):5-7.	11	1	2005	4.63333	-6.91667	Y	Grand Bereby	deltamethrin	2001	1993-2002		0.05	41	41	0	1
Bagayoko M, Ameneshwa B, Faye O, Lymo E, Govere J, Gebremariam M, Manga L: The status of malaria vector resistance to insecticides used for public health in the African region. Communicable Diseases Bulletin for the African Region 3(1):5-7.	11	1	2005	4.7291	-6.64644	Y	San Pedro 2	deltamethrin	2001	1993-2002		0.05	51	51	0	1		Name available on IR mapper
Bagayoko M, Ameneshwa B, Faye O, Lymo E, Govere J, Gebremariam M, Manga L: The status of malaria vector resistance to insecticides used for public health in the African region. Communicable Diseases Bulletin for the African Region 3(1):5-7.	11	2	2005	7.68333	-5.03306	Y	Bouaké	deltamethrin	2002	1993-2002		0.05	155	146	9	0.941935
Bagayoko M, Ameneshwa B, Faye O, Lymo E, Govere J, Gebremariam M, Manga L: The status of malaria vector resistance to insecticides used for public health in the African region. Communicable Diseases Bulletin for the African Region 3(1):5-7.	11	1	2005	5.2082	-3.7191	Y	Grand Bassam 2	permethrin	2001	1993-2002		1	50	41	9	0.82
J.-M. Hougard, V. Corbel, R.N’Guessan, F. Darriet, F. Chandre, M. Akogbéto, T. Baldet, P. Guillet, P. Carnevale and M. Traoré-Lamizana. Efficacy of mosquito nets treated with insecticide mixtures or mosaics against insecticide resistant Anopheles gambiae and Culex quinquefasciatus (Diptera: Culicidae) in Côte d‘Ivoire. Bulletin of Entomological Research(2003) 93, 491–498	13	2	2003	8	-5.20996	Y	M'Be	bifenthrin	2002	1993-2002		0.25	103	99	4	0.961165
J.-M. Hougard, V. Corbel, R.N’Guessan, F. Darriet, F. Chandre, M. Akogbéto, T. Baldet, P. Guillet, P. Carnevale and M. Traoré-Lamizana. Efficacy of mosquito nets treated with insecticide mixtures or mosaics against insecticide resistant Anopheles gambiae and Culex quinquefasciatus (Diptera: Culicidae) in Côte d‘Ivoire. Bulletin of Entomological Research(2003) 93, 491–498	13	2	2003	7.70531	-5.05028	Y	Yaokoffikro	bifenthrin	2002	1993-2002		0.25	104	82	22	0.788462
J.-M. Hougard, V. Corbel, R.N’Guessan, F. Darriet, F. Chandre, M. Akogbéto, T. Baldet, P. Guillet, P. Carnevale and M. Traoré-Lamizana. Efficacy of mosquito nets treated with insecticide mixtures or mosaics against insecticide resistant Anopheles gambiae and Culex quinquefasciatus (Diptera: Culicidae) in Côte d‘Ivoire. Bulletin of Entomological Research(2003) 93, 491–498	13	2	2003	8	-5.20996	Y	M'Be	carbosulfan	2002	1993-2002		0.4	103	65	38	0.631068
J.-M. Hougard, V. Corbel, R.N’Guessan, F. Darriet, F. Chandre, M. Akogbéto, T. Baldet, P. Guillet, P. Carnevale and M. Traoré-Lamizana. Efficacy of mosquito nets treated with insecticide mixtures or mosaics against insecticide resistant Anopheles gambiae and Culex quinquefasciatus (Diptera: Culicidae) in Côte d‘Ivoire. Bulletin of Entomological Research(2003) 93, 491–498	13	2	2003	7.70531	-5.05028	Y	Yaokoffikro	carbosulfan	2002	1993-2002		0.4	112	59	53	0.526786
Ahoua Alou LP, Koffi AA, Adja MA, Tia E, Kouassi PK, Koné M, Chandre F: Distribution of ace-1R and resistance to carbamates and organophosphates in Anopheles gambiae s.s. populations from Côte d'Ivoire. Malar J; 2010;9:167	14	2	2010	6.93333	-5.5	Y	Toumbokro	propoxur	2004	2003-2012		0.1	88	36	52	0.409091	80	Total dead and Alive calculated from Total exposed and mortality rate
Ahoua Alou LP, Koffi AA, Adja MA, Tia E, Kouassi PK, Koné M, Chandre F: Distribution of ace-1R and resistance to carbamates and organophosphates in Anopheles gambiae s.s. populations from Côte d'Ivoire. Malar J; 2010;9:167	14	2	2010	6.81667	-5.28333	Y	Yamoussoukro	propoxur	2004	2003-2012		0.1	99	69	30	0.69697	80	Total dead and Alive calculated from Total exposed and mortality rate
Ahoua Alou LP, Koffi AA, Adja MA, Tia E, Kouassi PK, Koné M, Chandre F: Distribution of ace-1R and resistance to carbamates and organophosphates in Anopheles gambiae s.s. populations from Côte d'Ivoire. Malar J; 2010;9:167	14	2	2010	6.55	-5.01667	Y	Toumodi	propoxur	2004	2003-2012		0.1	96	54	42	0.5625	80	Total dead and Alive calculated from Total exposed and mortality rate
Ahoua Alou LP, Koffi AA, Adja MA, Tia E, Kouassi PK, Koné M, Chandre F: Distribution of ace-1R and resistance to carbamates and organophosphates in Anopheles gambiae s.s. populations from Côte d'Ivoire. Malar J; 2010;9:167	14	1	2010	5.89833	-4.82833	Y	Tiassalé	propoxur	2004	2003-2012		0.1	224	26	198	0.116071	80	Total dead and Alive calculated from Total exposed and mortality rate
Ahoua Alou LP, Koffi AA, Adja MA, Tia E, Kouassi PK, Koné M, Chandre F: Distribution of ace-1R and resistance to carbamates and organophosphates in Anopheles gambiae s.s. populations from Côte d'Ivoire. Malar J; 2010;9:167	14	1	2010	5.4063	-4.2727	Y	Nieky	propoxur	2004	2003-2012		0.1	99	82	17	0.828283	80	Total dead and Alive calculated from Total exposed and mortality rate
Ahoua Alou LP, Koffi AA, Adja MA, Tia E, Kouassi PK, Koné M, Chandre F: Distribution of ace-1R and resistance to carbamates and organophosphates in Anopheles gambiae s.s. populations from Côte d'Ivoire. Malar J; 2010;9:167	14	1	2010	5.34111	-4.02806	Y	Abidjan	propoxur	2004	2003-2012		0.1	101	59	42	0.584158	80	Total dead and Alive calculated from Total exposed and mortality rate
Ahoua Alou LP, Koffi AA, Adja MA, Tia E, Kouassi PK, Koné M, Chandre F: Distribution of ace-1R and resistance to carbamates and organophosphates in Anopheles gambiae s.s. populations from Côte d'Ivoire. Malar J; 2010;9:167	14	2	2010	6.93333	-5.5	Y	Toumbokro	carbosulfan	2004	2003-2012		4	98	21	77	0.214286	80	Total dead and Alive calculated from Total exposed and mortality rate
Ahoua Alou LP, Koffi AA, Adja MA, Tia E, Kouassi PK, Koné M, Chandre F: Distribution of ace-1R and resistance to carbamates and organophosphates in Anopheles gambiae s.s. populations from Côte d'Ivoire. Malar J; 2010;9:167	14	2	2010	6.81667	-5.28333	Y	Yamoussoukro	carbosulfan	2004	2003-2012		4	104	44	60	0.423077	80	Total dead and Alive calculated from Total exposed and mortality rate
Ahoua Alou LP, Koffi AA, Adja MA, Tia E, Kouassi PK, Koné M, Chandre F: Distribution of ace-1R and resistance to carbamates and organophosphates in Anopheles gambiae s.s. populations from Côte d'Ivoire. Malar J; 2010;9:167	14	2	2010	6.55	-5.01667	Y	Toumodi	carbosulfan	2004	2003-2012		4	95	27	68	0.284211	80	Total dead and Alive calculated from Total exposed and mortality rate
Ahoua Alou LP, Koffi AA, Adja MA, Tia E, Kouassi PK, Koné M, Chandre F: Distribution of ace-1R and resistance to carbamates and organophosphates in Anopheles gambiae s.s. populations from Côte d'Ivoire. Malar J; 2010;9:167	14	1	2010	5.89833	-4.82833	Y	Tiassalé	carbosulfan	2004	2003-2012		4	217	6	211	0.0276498	80	Total dead and Alive calculated from Total exposed and mortality rate
Ahoua Alou LP, Koffi AA, Adja MA, Tia E, Kouassi PK, Koné M, Chandre F: Distribution of ace-1R and resistance to carbamates and organophosphates in Anopheles gambiae s.s. populations from Côte d'Ivoire. Malar J; 2010;9:167	14	1	2010	5.4063	-4.2727	Y	Nieky	carbosulfan	2004	2003-2012		4	103	29	74	0.281553	80	Total dead and Alive calculated from Total exposed and mortality rate
Ahoua Alou LP, Koffi AA, Adja MA, Tia E, Kouassi PK, Koné M, Chandre F: Distribution of ace-1R and resistance to carbamates and organophosphates in Anopheles gambiae s.s. populations from Côte d'Ivoire. Malar J; 2010;9:167	14	1	2010	5.34111	-4.02806	Y	Abidjan	carbosulfan	2004	2003-2012		4	100	39	61	0.39	80	Total dead and Alive calculated from Total exposed and mortality rate
Ahoua Alou LP, Koffi AA, Adja MA, Tia E, Kouassi PK, Koné M, Chandre F: Distribution of ace-1R and resistance to carbamates and organophosphates in Anopheles gambiae s.s. populations from Côte d'Ivoire. Malar J; 2010;9:167	14	2	2010	6.93333	-5.5	Y	Toumbokro	fenitrothion	2004	2003-2012		1	105	94	11	0.895238	80	Total dead and Alive calculated from Total exposed and mortality rate
Ahoua Alou LP, Koffi AA, Adja MA, Tia E, Kouassi PK, Koné M, Chandre F: Distribution of ace-1R and resistance to carbamates and organophosphates in Anopheles gambiae s.s. populations from Côte d'Ivoire. Malar J; 2010;9:167	14	2	2010	6.81667	-5.28333	Y	Yamoussoukro	fenitrothion	2004	2003-2012		1	98	97	1	0.989796	80	Total dead and Alive calculated from Total exposed and mortality rate
Ahoua Alou LP, Koffi AA, Adja MA, Tia E, Kouassi PK, Koné M, Chandre F: Distribution of ace-1R and resistance to carbamates and organophosphates in Anopheles gambiae s.s. populations from Côte d'Ivoire. Malar J; 2010;9:167	14	2	2010	6.55	-5.01667	Y	Toumodi	fenitrothion	2004	2003-2012		1	95	77	18	0.810526	80	Total dead and Alive calculated from Total exposed and mortality rate
Ahoua Alou LP, Koffi AA, Adja MA, Tia E, Kouassi PK, Koné M, Chandre F: Distribution of ace-1R and resistance to carbamates and organophosphates in Anopheles gambiae s.s. populations from Côte d'Ivoire. Malar J; 2010;9:167	14	1	2010	5.89833	-4.82833	Y	Tiassalé	fenitrothion	2004	2003-2012		1	207	61	146	0.294686	80	Total dead and Alive calculated from Total exposed and mortality rate
Ahoua Alou LP, Koffi AA, Adja MA, Tia E, Kouassi PK, Koné M, Chandre F: Distribution of ace-1R and resistance to carbamates and organophosphates in Anopheles gambiae s.s. populations from Côte d'Ivoire. Malar J; 2010;9:167	14	1	2010	5.4063	-4.2727	Y	Nieky	fenitrothion	2004	2003-2012		1	92	88	4	0.956522	80	Total dead and Alive calculated from Total exposed and mortality rate
Ahoua Alou LP, Koffi AA, Adja MA, Tia E, Kouassi PK, Koné M, Chandre F: Distribution of ace-1R and resistance to carbamates and organophosphates in Anopheles gambiae s.s. populations from Côte d'Ivoire. Malar J; 2010;9:167	14	1	2010	5.34111	-4.02806	Y	Abidjan	fenitrothion	2004	2003-2012		1	99	95	4	0.959596	80	Total dead and Alive calculated from Total exposed and mortality rate
Ahoua Alou LP, Koffi AA, Adja MA, Tia E, Kouassi PK, Koné M, Chandre F: Distribution of ace-1R and resistance to carbamates and organophosphates in Anopheles gambiae s.s. populations from Côte d'Ivoire. Malar J; 2010;9:167	14	2	2010	6.93333	-5.5	Y	Toumbokro	chlorpyrifos methyl	2004	2003-2012		0.4	97	94	3	0.969072	80	Total dead and Alive calculated from Total exposed and mortality rate
Ahoua Alou LP, Koffi AA, Adja MA, Tia E, Kouassi PK, Koné M, Chandre F: Distribution of ace-1R and resistance to carbamates and organophosphates in Anopheles gambiae s.s. populations from Côte d'Ivoire. Malar J; 2010;9:167	14	2	2010	6.55	-5.01667	Y	Toumodi	chlorpyrifos methyl	2004	2003-2012		0.4	89	83	6	0.932584	80	Total dead and Alive calculated from Total exposed and mortality rate
Ahoua Alou LP, Koffi AA, Adja MA, Tia E, Kouassi PK, Koné M, Chandre F: Distribution of ace-1R and resistance to carbamates and organophosphates in Anopheles gambiae s.s. populations from Côte d'Ivoire. Malar J; 2010;9:167	14	1	2010	5.89833	-4.82833	Y	Tiassalé	chlorpyrifos methyl	2004	2003-2012		0.4	192	159	33	0.828125	80	Total dead and Alive calculated from Total exposed and mortality rate
Ahoua Alou LP, Koffi AA, Adja MA, Tia E, Kouassi PK, Koné M, Chandre F: Distribution of ace-1R and resistance to carbamates and organophosphates in Anopheles gambiae s.s. populations from Côte d'Ivoire. Malar J; 2010;9:167	14	1	2010	5.4063	-4.2727	Y	Nieky	chlorpyrifos methyl	2004	2003-2012		0.4	102	102	0	1	80	Total dead and Alive calculated from Total exposed and mortality rate
Ahoua Alou LP, Koffi AA, Adja MA, Tia E, Kouassi PK, Koné M, Chandre F: Distribution of ace-1R and resistance to carbamates and organophosphates in Anopheles gambiae s.s. populations from Côte d'Ivoire. Malar J; 2010;9:167	14	1	2010	5.34111	-4.02806	Y	Abidjan	chlorpyrifos methyl	2004	2003-2012		0.4	102	102	0	1	80	Total dead and Alive calculated from Total exposed and mortality rate
Ludovic P Ahoua Alou, Alphonsine A Koffi, Maurice A Adja, Serge B Assi, Philippe K Kouassi, Raphael N’Guessan. Status of pyrethroid resistance inAnopheles gambiae s. s.M form prior to the scaling up of Long Lasting Insecticidal Nets (LLINs) in Adzopé, Eastern Côte d’Ivoire. Parasit Vectors. 2012; 5: 289. Published online 2012 December 11. doi: 10.1186/1756-3305-5-289	15	1	2012	6.1069	-3.8619	Y	Adzopé (Port-Bouët )	permethrin	2007	2003-2012		1	95	65	30	0.684211		Each site cordinate not found, and geographical reference of main city shown
Ludovic P Ahoua Alou, Alphonsine A Koffi, Maurice A Adja, Serge B Assi, Philippe K Kouassi, Raphael N’Guessan. Status of pyrethroid resistance inAnopheles gambiae s. s.M form prior to the scaling up of Long Lasting Insecticidal Nets (LLINs) in Adzopé, Eastern Côte d’Ivoire. Parasit Vectors. 2012; 5: 289. Published online 2012 December 11. doi: 10.1186/1756-3305-5-289	15	1	2012	6.1069	-3.8619	N	Adzopé(Tsassodji)	permethrin	2007	2003-2012		1	100	42	58	0.42		Each site cordinate not found, and geographical reference of main city shown
Ludovic P Ahoua Alou, Alphonsine A Koffi, Maurice A Adja, Serge B Assi, Philippe K Kouassi, Raphael N’Guessan. Status of pyrethroid resistance inAnopheles gambiae s. s.M form prior to the scaling up of Long Lasting Insecticidal Nets (LLINs) in Adzopé, Eastern Côte d’Ivoire. Parasit Vectors. 2012; 5: 289. Published online 2012 December 11. doi: 10.1186/1756-3305-5-289	15	1	2012	6.1069	-3.8619	Y	Adzopé (Port-Bouët )	deltamethrin	2007	2003-2012		0.05	92	89	3	0.967391		Each site cordinate not found, and geographical reference of main city shown
Ludovic P Ahoua Alou, Alphonsine A Koffi, Maurice A Adja, Serge B Assi, Philippe K Kouassi, Raphael N’Guessan. Status of pyrethroid resistance inAnopheles gambiae s. s.M form prior to the scaling up of Long Lasting Insecticidal Nets (LLINs) in Adzopé, Eastern Côte d’Ivoire. Parasit Vectors. 2012; 5: 289. Published online 2012 December 11. doi: 10.1186/1756-3305-5-289	15	1	2012	6.1069	-3.8619	N	Adzopé(Tsassodji)	deltamethrin	2007	2003-2012		0.05	102	60	42	0.588235		Each site cordinate not found, and geographical reference of main city shown
Ludovic P Ahoua Alou, Alphonsine A Koffi, Maurice A Adja, Serge B Assi, Philippe K Kouassi, Raphael N’Guessan. Status of pyrethroid resistance inAnopheles gambiae s. s.M form prior to the scaling up of Long Lasting Insecticidal Nets (LLINs) in Adzopé, Eastern Côte d’Ivoire. Parasit Vectors. 2012; 5: 289. Published online 2012 December 11. doi: 10.1186/1756-3305-5-289	15	1	2012	6.1069	-3.8619	Y	Adzopé (Port-Bouët )	lambdacyhalothrin	2007	2003-2012		0.05	89	75	14	0.842697		Each site cordinate not found, and geographical reference of main city shown
Ludovic P Ahoua Alou, Alphonsine A Koffi, Maurice A Adja, Serge B Assi, Philippe K Kouassi, Raphael N’Guessan. Status of pyrethroid resistance inAnopheles gambiae s. s.M form prior to the scaling up of Long Lasting Insecticidal Nets (LLINs) in Adzopé, Eastern Côte d’Ivoire. Parasit Vectors. 2012; 5: 289. Published online 2012 December 11. doi: 10.1186/1756-3305-5-289	15	1	2012	6.1069	-3.8619	N	Adzopé(Tsassodji)	lambdacyhalothrin	2007	2003-2012		0.05	102	69	33	0.676471		Each site cordinate not found, and geographical reference of main city shown
Koffi AA, Alou LP, Adja MA, Koné M, Chandre F, N'guessan R: Update on resistance status of Anopheles gambiae s.s. to conventional insecticides at a previous WHOPES field site, "Yaokoffikro", 6 years after the political crisis in Côte d'Ivoire. Parasit Vectors; 2012;5:68	16	2	2012	7.70531	-5.05028	Y	Yaokoffikro	DDT	2008	2003-2012		4	99	12	87	0.121212
Koffi AA, Alou LP, Adja MA, Koné M, Chandre F, N'guessan R: Update on resistance status of Anopheles gambiae s.s. to conventional insecticides at a previous WHOPES field site, "Yaokoffikro", 6 years after the political crisis in Côte d'Ivoire. Parasit Vectors; 2012;5:68	16	2	2012	7.70531	-5.05028	Y	Yaokoffikro	permethrin	2008	2003-2012		1	106	73	33	0.688679
Koffi AA, Alou LP, Adja MA, Koné M, Chandre F, N'guessan R: Update on resistance status of Anopheles gambiae s.s. to conventional insecticides at a previous WHOPES field site, "Yaokoffikro", 6 years after the political crisis in Côte d'Ivoire. Parasit Vectors; 2012;5:68	16	2	2012	7.70531	-5.05028	Y	Yaokoffikro	lambdacyhalothrin	2008	2003-2012		0.05	97	66	31	0.680412
Koffi AA, Alou LP, Adja MA, Koné M, Chandre F, N'guessan R: Update on resistance status of Anopheles gambiae s.s. to conventional insecticides at a previous WHOPES field site, "Yaokoffikro", 6 years after the political crisis in Côte d'Ivoire. Parasit Vectors; 2012;5:68	16	2	2012	7.70531	-5.05028	Y	Yaokoffikro	etofenprox	2008	2003-2012		0.05	100	36	64	0.36
Koffi AA, Alou LP, Adja MA, Koné M, Chandre F, N'guessan R: Update on resistance status of Anopheles gambiae s.s. to conventional insecticides at a previous WHOPES field site, "Yaokoffikro", 6 years after the political crisis in Côte d'Ivoire. Parasit Vectors; 2012;5:68	16	2	2012	7.70531	-5.05028	Y	Yaokoffikro	propoxur	2008	2003-2012		0.1	113	25	88	0.221239
Koffi AA, Alou LP, Adja MA, Koné M, Chandre F, N'guessan R: Update on resistance status of Anopheles gambiae s.s. to conventional insecticides at a previous WHOPES field site, "Yaokoffikro", 6 years after the political crisis in Côte d'Ivoire. Parasit Vectors; 2012;5:68	16	2	2012	7.70531	-5.05028	Y	Yaokoffikro	carbosulfan	2008	2003-2012		0.4	79	11	68	0.139241
Koffi AA, Alou LP, Adja MA, Koné M, Chandre F, N'guessan R: Update on resistance status of Anopheles gambiae s.s. to conventional insecticides at a previous WHOPES field site, "Yaokoffikro", 6 years after the political crisis in Côte d'Ivoire. Parasit Vectors; 2012;5:68	16	2	2012	7.70531	-5.05028	Y	Yaokoffikro	fenitrothion	2008	2003-2012		1	97	92	5	0.948454
Chouaibou MS, Chabi J, Bingham GV, Knox TB, N'dri L, Kesse NB, Bonfoh B, Jamet HV: Increase in susceptibility to insecticides with aging of wild Anopheles gambiae mosquitoes from Côte d'Ivoire. BMC Infect Dis; 2012;12:214	17	1	2012	5.89833	-4.82833	Y	Tiassalé	DDT	2010	2003-2012		4	170	6	164	0.0352941
Chouaibou MS, Chabi J, Bingham GV, Knox TB, N'dri L, Kesse NB, Bonfoh B, Jamet HV: Increase in susceptibility to insecticides with aging of wild Anopheles gambiae mosquitoes from Côte d'Ivoire. BMC Infect Dis; 2012;12:214	17	1	2012	5.89833	-4.82833	Y	Tiassalé	permethrin	2010	2003-2012		0.75	168	41	127	0.244048
Chouaibou MS, Chabi J, Bingham GV, Knox TB, N'dri L, Kesse NB, Bonfoh B, Jamet HV: Increase in susceptibility to insecticides with aging of wild Anopheles gambiae mosquitoes from Côte d'Ivoire. BMC Infect Dis; 2012;12:214	17	1	2012	5.89833	-4.82833	Y	Tiassalé	deltamethrin	2010	2003-2012		0.05	165	31	134	0.187879
Chouaibou MS, Chabi J, Bingham GV, Knox TB, N'dri L, Kesse NB, Bonfoh B, Jamet HV: Increase in susceptibility to insecticides with aging of wild Anopheles gambiae mosquitoes from Côte d'Ivoire. BMC Infect Dis; 2012;12:214	17	1	2012	5.89833	-4.82833	Y	Tiassalé	propoxur	2010	2003-2012		0.1	163	29	134	0.177914
Chouaibou MS, Chabi J, Bingham GV, Knox TB, N'dri L, Kesse NB, Bonfoh B, Jamet HV: Increase in susceptibility to insecticides with aging of wild Anopheles gambiae mosquitoes from Côte d'Ivoire. BMC Infect Dis; 2012;12:214	17	1	2012	5.89833	-4.82833	Y	Tiassalé	malathion	2010	2003-2012		5	167	166	1	0.994012
Konan KG, Koné AB, Konan YL, Fofana D, Konan KL, Diallo A, Ziogba JC, Touré M, Kouassi KP, Doannio JM: [Resistance of Anopheles gambiae s.l. to pyrethroids and DDT at Tiassalékro, an irrigated rice-growing village in the southern forest of Ivory Coast]. Bull Soc Pathol Exot; 2011 Oct;104(4):303-6	18	1	2011	5.89833	-4.82833	Y	Tiassalé	DDT	2011	2003-2012		4	284	232	52	0.816901
Konan KG, Koné AB, Konan YL, Fofana D, Konan KL, Diallo A, Ziogba JC, Touré M, Kouassi KP, Doannio JM: [Resistance of Anopheles gambiae s.l. to pyrethroids and DDT at Tiassalékro, an irrigated rice-growing village in the southern forest of Ivory Coast]. Bull Soc Pathol Exot; 2011 Oct;104(4):303-6	18	1	2011	5.89833	-4.82833	Y	Tiassalé	permethrin	2011	2003-2012		0.75	292	193	99	0.660959
Konan KG, Koné AB, Konan YL, Fofana D, Konan KL, Diallo A, Ziogba JC, Touré M, Kouassi KP, Doannio JM: [Resistance of Anopheles gambiae s.l. to pyrethroids and DDT at Tiassalékro, an irrigated rice-growing village in the southern forest of Ivory Coast]. Bull Soc Pathol Exot; 2011 Oct;104(4):303-6	18	1	2011	5.89833	-4.82833	Y	Tiassalé	deltamethrin	2011	2003-2012		0.05	295	247	48	0.837288
Konan KG, Koné AB, Konan YL, Fofana D, Konan KL, Diallo A, Ziogba JC, Touré M, Kouassi KP, Doannio JM: [Resistance of Anopheles gambiae s.l. to pyrethroids and DDT at Tiassalékro, an irrigated rice-growing village in the southern forest of Ivory Coast]. Bull Soc Pathol Exot; 2011 Oct;104(4):303-6	18	1	2011	5.89833	-4.82833	Y	Tiassalé	alphacypermethrin	2011	2003-2012		0.1	295	222	73	0.752542
Constant V.A. Edi, Benjamin G. Koudou, Christopher M. Jones, David Weetman, Hilary Ranson. Multiple insecticide resistance in An. gambiae s.s from Cote d'Ivoire. Emerg Infect Dis. 2012 September; 18(9): 1508–1511. doi: 10.3201/eid1809.120262	19	1	2012	5.89833	-4.82833	Y	Tiassalé	DDT	2011	2003-2012		4	306	25	281	0.0816993
Constant V.A. Edi, Benjamin G. Koudou, Christopher M. Jones, David Weetman, Hilary Ranson. Multiple insecticide resistance in An. gambiae s.s from Cote d'Ivoire. Emerg Infect Dis. 2012 September; 18(9): 1508–1511. doi: 10.3201/eid1809.120262	19	1	2012	5.89833	-4.82833	Y	Tiassalé	permethrin	2011	2003-2012		0.75	288	69	219	0.239583
Constant V.A. Edi, Benjamin G. Koudou, Christopher M. Jones, David Weetman, Hilary Ranson. Multiple insecticide resistance in An. gambiae s.s from Cote d'Ivoire. Emerg Infect Dis. 2012 September; 18(9): 1508–1511. doi: 10.3201/eid1809.120262	19	1	2012	5.89833	-4.82833	Y	Tiassalé	deltamethrin	2011	2003-2012		0.05	282	90	192	0.319149
Constant V.A. Edi, Benjamin G. Koudou, Christopher M. Jones, David Weetman, Hilary Ranson. Multiple insecticide resistance in An. gambiae s.s from Cote d'Ivoire. Emerg Infect Dis. 2012 September; 18(9): 1508–1511. doi: 10.3201/eid1809.120262	19	1	2012	5.89833	-4.82833	Y	Tiassalé	bendiocarb	2011	2003-2012		0.1	299	37	262	0.123746	80
Constant V.A. Edi, Benjamin G. Koudou, Christopher M. Jones, David Weetman, Hilary Ranson. Multiple insecticide resistance in An. gambiae s.s from Cote d'Ivoire. Emerg Infect Dis. 2012 September; 18(9): 1508–1511. doi: 10.3201/eid1809.120262	19	1	2012	5.89833	-4.82833	Y	Tiassalé	fenitrothion	2011	2003-2012		1	296	219	77	0.739865	80
AvecNet programme	20	1	Unpublished	5.93417	-4.22139	Y	Agboville	deltamethrin	2012	2003-2012		0.05	116	73	43	0.62931	80
AvecNet programme	20	1	Unpublished	5.83972	-5.36	Y	Divo	deltamethrin	2012	2003-2012		0.05	99	64	35	0.646465	80
AvecNet programme	20	1	Unpublished	5.66917	-4.57028	Y	Sikensi	deltamethrin	2012	2003-2012		0.05	81	42	39	0.518519	80
AvecNet programme	20	1	Unpublished	5.93417	-4.22139	Y	Agboville	bendiocarb	2012	2003-2012		0.1	116	8	108	0.0689655	80
AvecNet programme	20	1	Unpublished	5.83972	-5.36	Y	Divo	bendiocarb	2012	2003-2012		0.1	199	155	44	0.778894	80
AvecNet programme	20	1	Unpublished	5.66917	-4.57028	Y	Sikensi	bendiocarb	2012	2003-2012		0.1	108	61	47	0.564815	80
AvecNet programme	20	1	Unpublished	5.93417	-4.22139	Y	Agboville	fenitrothion	2012	2003-2012		1	103	64	39	0.621359	80
AvecNet programme	20	1	Unpublished	5.83972	-5.36	Y	Divo	fenitrothion	2012	2003-2012		1	196	192	4	0.979592	80
AvecNet programme	20	1	Unpublished	5.66917	-4.57028	Y	Sikensi	fenitrothion	2012	2003-2012		1	111	99	12	0.891892	80
AvecNet programme	20	1	Unpublished	5.93417	-4.22139	Y	Agboville	pirimiphos methyl	2012	2003-2012		0.25	94	15	79	0.159574	80
Bellai Louise. Evaluation of Insecticide resistance in An gambiae from Taabo, Suthern Cote d'Ivoire. MSc in Chemistry Biology Geology. University FHB of Cote d'Ivoire, 2013, p	21	1	2013	6.23333	-5.13333	Y	Taabo	DDT	2012	2003-2012		4	324	25	299	0.0771605	80
Bellai Louise. Evaluation of Insecticide resistance in An gambiae from Taabo, Suthern Cote d'Ivoire. MSc in Chemistry Biology Geology. University FHB of Cote d'Ivoire, 2013, p	21	1	2013	6.23333	-5.13333	Y	Taabo	permethrin	2012	2003-2012		0.75	308	248	60	0.805195	80
Bellai Louise. Evaluation of Insecticide resistance in An gambiae from Taabo, Suthern Cote d'Ivoire. MSc in Chemistry Biology Geology. University FHB of Cote d'Ivoire, 2013, p	21	1	2013	6.23333	-5.13333	Y	Taabo	deltamethrin	2012	2003-2012		0.05	317	281	36	0.886435	80
Bellai Louise. Evaluation of Insecticide resistance in An gambiae from Taabo, Suthern Cote d'Ivoire. MSc in Chemistry Biology Geology. University FHB of Cote d'Ivoire, 2013, p	21	1	2013	6.23333	-5.13333	Y	Taabo	propoxur	2012	2003-2012		0.1	431	322	109	0.7471	80
Bellai Louise. Evaluation of Insecticide resistance in An gambiae from Taabo, Suthern Cote d'Ivoire. MSc in Chemistry Biology Geology. University FHB of Cote d'Ivoire, 2013, p	21	1	2013	6.23333	-5.13333	Y	Taabo	malathion	2012	2003-2012		5	436	322	114	0.738532	80
Koffi AA, Ahoua Alou LP, Kabran J-PK, N'Guessan R, Pennetier C (2013) Re-Visiting Insecticide Resistance Status in Anopheles gambiae from Côte d'Ivoire: A Nation-Wide Informative Survey. PLoS ONE 8(12): e82387. doi:10.1371/journal.pone.0082387	22	3	2013	9.45	-5.63333	Y	Korhogo	DDT	2012	2003-2012		4	105	10	95	0.0952381	80
Koffi AA, Ahoua Alou LP, Kabran J-PK, N'Guessan R, Pennetier C (2013) Re-Visiting Insecticide Resistance Status in Anopheles gambiae from Côte d'Ivoire: A Nation-Wide Informative Survey. PLoS ONE 8(12): e82387. doi:10.1371/journal.pone.0082387	22	2	2013	6.81667	-5.28333	Y	Yamoussoukro	DDT	2012	2003-2012		4	101	35	66	0.346535	80
Koffi AA, Ahoua Alou LP, Kabran J-PK, N'Guessan R, Pennetier C (2013) Re-Visiting Insecticide Resistance Status in Anopheles gambiae from Côte d'Ivoire: A Nation-Wide Informative Survey. PLoS ONE 8(12): e82387. doi:10.1371/journal.pone.0082387	22	4	2013	7.40528	-7.5475	Y	Man	DDT	2012	2003-2012		4	101	42	59	0.415842	80
Koffi AA, Ahoua Alou LP, Kabran J-PK, N'Guessan R, Pennetier C (2013) Re-Visiting Insecticide Resistance Status in Anopheles gambiae from Côte d'Ivoire: A Nation-Wide Informative Survey. PLoS ONE 8(12): e82387. doi:10.1371/journal.pone.0082387	22	4	2013	7.36381	-7.58967	Y	Zele	DDT	2012	2003-2012		4	53	24	29	0.45283	80
Koffi AA, Ahoua Alou LP, Kabran J-PK, N'Guessan R, Pennetier C (2013) Re-Visiting Insecticide Resistance Status in Anopheles gambiae from Côte d'Ivoire: A Nation-Wide Informative Survey. PLoS ONE 8(12): e82387. doi:10.1371/journal.pone.0082387	22	2	2013	6.72972	-3.49639	Y	Abengourou	DDT	2012	2003-2012		4	106	74	32	0.698113	80
Koffi AA, Ahoua Alou LP, Kabran J-PK, N'Guessan R, Pennetier C (2013) Re-Visiting Insecticide Resistance Status in Anopheles gambiae from Côte d'Ivoire: A Nation-Wide Informative Survey. PLoS ONE 8(12): e82387. doi:10.1371/journal.pone.0082387	22	1	2013	4.76195	-6.6371	Y	San Pedro	DDT	2012	2003-2012		4	53	31	22	0.584906	80
Koffi AA, Ahoua Alou LP, Kabran J-PK, N'Guessan R, Pennetier C (2013) Re-Visiting Insecticide Resistance Status in Anopheles gambiae from Côte d'Ivoire: A Nation-Wide Informative Survey. PLoS ONE 8(12): e82387. doi:10.1371/journal.pone.0082387	22	1	2013	5.25556	-3.96444	Y	Abidjan (Port-Bouet)	DDT	2012	2003-2012		4	101	9	92	0.0891089	80
Koffi AA, Ahoua Alou LP, Kabran J-PK, N'Guessan R, Pennetier C (2013) Re-Visiting Insecticide Resistance Status in Anopheles gambiae from Côte d'Ivoire: A Nation-Wide Informative Survey. PLoS ONE 8(12): e82387. doi:10.1371/journal.pone.0082387	22	1	2013	5.34644	-4.06628	Y	Abidjan (Yopougon)	DDT	2012	2003-2012		4	102	31	71	0.303922	80
Koffi AA, Ahoua Alou LP, Kabran J-PK, N'Guessan R, Pennetier C (2013) Re-Visiting Insecticide Resistance Status in Anopheles gambiae from Côte d'Ivoire: A Nation-Wide Informative Survey. PLoS ONE 8(12): e82387. doi:10.1371/journal.pone.0082387	22	3	2013	9.45	-5.63333	Y	Yamoussoukro	dieldrin	2012	2003-2012		4	100	37	63	0.37	80
Koffi AA, Ahoua Alou LP, Kabran J-PK, N'Guessan R, Pennetier C (2013) Re-Visiting Insecticide Resistance Status in Anopheles gambiae from Côte d'Ivoire: A Nation-Wide Informative Survey. PLoS ONE 8(12): e82387. doi:10.1371/journal.pone.0082387	22	3	2013	9.27789	5.68558	Y	Kaforo	dieldrin	2012	2003-2012		4	53	20	33	0.377358	80
Koffi AA, Ahoua Alou LP, Kabran J-PK, N'Guessan R, Pennetier C (2013) Re-Visiting Insecticide Resistance Status in Anopheles gambiae from Côte d'Ivoire: A Nation-Wide Informative Survey. PLoS ONE 8(12): e82387. doi:10.1371/journal.pone.0082387	22	1	2013	5.34644	-4.06628	Y	Abidjan (Yopougon)	dieldrin	2012	2003-2012		4	75	39	36	0.52	80
Koffi AA, Ahoua Alou LP, Kabran J-PK, N'Guessan R, Pennetier C (2013) Re-Visiting Insecticide Resistance Status in Anopheles gambiae from Côte d'Ivoire: A Nation-Wide Informative Survey. PLoS ONE 8(12): e82387. doi:10.1371/journal.pone.0082387	22	3	2013	9.45	-5.63333	Y	Korhogo	permethrin	2012	2003-2012		0.75	97	38	59	0.391753	80
Koffi AA, Ahoua Alou LP, Kabran J-PK, N'Guessan R, Pennetier C (2013) Re-Visiting Insecticide Resistance Status in Anopheles gambiae from Côte d'Ivoire: A Nation-Wide Informative Survey. PLoS ONE 8(12): e82387. doi:10.1371/journal.pone.0082387	22	3	2013	9.27789	5.68558	Y	Kaforo	permethrin	2012	2003-2012		0.75	78	34	44	0.435897	80
Koffi AA, Ahoua Alou LP, Kabran J-PK, N'Guessan R, Pennetier C (2013) Re-Visiting Insecticide Resistance Status in Anopheles gambiae from Côte d'Ivoire: A Nation-Wide Informative Survey. PLoS ONE 8(12): e82387. doi:10.1371/journal.pone.0082387	22	2	2013	6.81667	-5.28333	Y	Yamoussoukro	permethrin	2012	2003-2012		0.75	124	93	31	0.75	80
Koffi AA, Ahoua Alou LP, Kabran J-PK, N'Guessan R, Pennetier C (2013) Re-Visiting Insecticide Resistance Status in Anopheles gambiae from Côte d'Ivoire: A Nation-Wide Informative Survey. PLoS ONE 8(12): e82387. doi:10.1371/journal.pone.0082387	22	4	2013	7.40528	-7.5475	Y	Man	permethrin	2012	2003-2012		0.75	94	89	5	0.946809	80
Koffi AA, Ahoua Alou LP, Kabran J-PK, N'Guessan R, Pennetier C (2013) Re-Visiting Insecticide Resistance Status in Anopheles gambiae from Côte d'Ivoire: A Nation-Wide Informative Survey. PLoS ONE 8(12): e82387. doi:10.1371/journal.pone.0082387	22	4	2013	7.36381	-7.58967	Y	Zele	permethrin	2012	2003-2012		0.75	77	58	19	0.753247	80
Koffi AA, Ahoua Alou LP, Kabran J-PK, N'Guessan R, Pennetier C (2013) Re-Visiting Insecticide Resistance Status in Anopheles gambiae from Côte d'Ivoire: A Nation-Wide Informative Survey. PLoS ONE 8(12): e82387. doi:10.1371/journal.pone.0082387	22	2	2013	6.72972	-3.49639	Y	Abengourou	permethrin	2012	2003-2012		0.75	101	63	38	0.623762	80
Koffi AA, Ahoua Alou LP, Kabran J-PK, N'Guessan R, Pennetier C (2013) Re-Visiting Insecticide Resistance Status in Anopheles gambiae from Côte d'Ivoire: A Nation-Wide Informative Survey. PLoS ONE 8(12): e82387. doi:10.1371/journal.pone.0082387	22	1	2013	4.76195	-6.6371	Y	San Pedro	permethrin	2012	2003-2012		0.75	89	76	13	0.853933	80
Koffi AA, Ahoua Alou LP, Kabran J-PK, N'Guessan R, Pennetier C (2013) Re-Visiting Insecticide Resistance Status in Anopheles gambiae from Côte d'Ivoire: A Nation-Wide Informative Survey. PLoS ONE 8(12): e82387. doi:10.1371/journal.pone.0082387	22	1	2013	5.25556	-3.96444	Y	Abidjan (Port-Bouet)	permethrin	2012	2003-2012		0.75	98	49	49	0.5	80
Koffi AA, Ahoua Alou LP, Kabran J-PK, N'Guessan R, Pennetier C (2013) Re-Visiting Insecticide Resistance Status in Anopheles gambiae from Côte d'Ivoire: A Nation-Wide Informative Survey. PLoS ONE 8(12): e82387. doi:10.1371/journal.pone.0082387	22	1	2013	5.34644	-4.06628	Y	Abidjan (Yopougon)	permethrin	2012	2003-2012		0.75	98	92	6	0.938776	80
Koffi AA, Ahoua Alou LP, Kabran J-PK, N'Guessan R, Pennetier C (2013) Re-Visiting Insecticide Resistance Status in Anopheles gambiae from Côte d'Ivoire: A Nation-Wide Informative Survey. PLoS ONE 8(12): e82387. doi:10.1371/journal.pone.0082387	22	3	2013	9.45	-5.63333	Y	Korhogo	deltamethrin	2012	2003-2012		0.05	101	98	3	0.970297	80
Koffi AA, Ahoua Alou LP, Kabran J-PK, N'Guessan R, Pennetier C (2013) Re-Visiting Insecticide Resistance Status in Anopheles gambiae from Côte d'Ivoire: A Nation-Wide Informative Survey. PLoS ONE 8(12): e82387. doi:10.1371/journal.pone.0082387	22	3	2013	9.27789	5.68558	Y	Kaforo	deltamethrin	2012	2003-2012		0.05	51	51	0	1	80
Koffi AA, Ahoua Alou LP, Kabran J-PK, N'Guessan R, Pennetier C (2013) Re-Visiting Insecticide Resistance Status in Anopheles gambiae from Côte d'Ivoire: A Nation-Wide Informative Survey. PLoS ONE 8(12): e82387. doi:10.1371/journal.pone.0082387	22	2	2013	6.81667	-5.28333	Y	Yamoussoukro	deltamethrin	2012	2003-2012		0.05	123	110	13	0.894309	80
Koffi AA, Ahoua Alou LP, Kabran J-PK, N'Guessan R, Pennetier C (2013) Re-Visiting Insecticide Resistance Status in Anopheles gambiae from Côte d'Ivoire: A Nation-Wide Informative Survey. PLoS ONE 8(12): e82387. doi:10.1371/journal.pone.0082387	22	4	2013	7.40528	-7.5475	Y	Man	deltamethrin	2012	2003-2012		0.05	88	66	22	0.75	80
Koffi AA, Ahoua Alou LP, Kabran J-PK, N'Guessan R, Pennetier C (2013) Re-Visiting Insecticide Resistance Status in Anopheles gambiae from Côte d'Ivoire: A Nation-Wide Informative Survey. PLoS ONE 8(12): e82387. doi:10.1371/journal.pone.0082387	22	2	2013	6.72972	-3.49639	Y	Abengourou	deltamethrin	2012	2003-2012		0.05	101	99	2	0.980198	80
Koffi AA, Ahoua Alou LP, Kabran J-PK, N'Guessan R, Pennetier C (2013) Re-Visiting Insecticide Resistance Status in Anopheles gambiae from Côte d'Ivoire: A Nation-Wide Informative Survey. PLoS ONE 8(12): e82387. doi:10.1371/journal.pone.0082387	22	1	2013	4.76195	-6.6371	Y	San Pedro	deltamethrin	2012	2003-2012		0.05	98	95	3	0.969388	80
Koffi AA, Ahoua Alou LP, Kabran J-PK, N'Guessan R, Pennetier C (2013) Re-Visiting Insecticide Resistance Status in Anopheles gambiae from Côte d'Ivoire: A Nation-Wide Informative Survey. PLoS ONE 8(12): e82387. doi:10.1371/journal.pone.0082387	22	1	2013	5.25556	-3.96444	Y	Abidjan (Yopougon)	deltamethrin	2012	2003-2012		0.05	104	94	8	0.903846	80
Koffi AA, Ahoua Alou LP, Kabran J-PK, N'Guessan R, Pennetier C (2013) Re-Visiting Insecticide Resistance Status in Anopheles gambiae from Côte d'Ivoire: A Nation-Wide Informative Survey. PLoS ONE 8(12): e82387. doi:10.1371/journal.pone.0082387	22	1	2013	5.34644	-4.06628	Y	Abidjan (Port-Bouet)	deltamethrin	2012	2003-2012		0.05	96	90	9	0.9375	80
Koffi AA, Ahoua Alou LP, Kabran J-PK, N'Guessan R, Pennetier C (2013) Re-Visiting Insecticide Resistance Status in Anopheles gambiae from Côte d'Ivoire: A Nation-Wide Informative Survey. PLoS ONE 8(12): e82387. doi:10.1371/journal.pone.0082387	22	2	2013	6.81667	-5.28333	Y	Yamoussoukro	etofenprox	2012	2003-2012		0.5	101	20	81	0.19802	80
Koffi AA, Ahoua Alou LP, Kabran J-PK, N'Guessan R, Pennetier C (2013) Re-Visiting Insecticide Resistance Status in Anopheles gambiae from Côte d'Ivoire: A Nation-Wide Informative Survey. PLoS ONE 8(12): e82387. doi:10.1371/journal.pone.0082387	22	4	2013	7.40528	-7.5475	Y	Man	etofenprox	2012	2003-2012		0.5	100	48	67	0.48	80
Koffi AA, Ahoua Alou LP, Kabran J-PK, N'Guessan R, Pennetier C (2013) Re-Visiting Insecticide Resistance Status in Anopheles gambiae from Côte d'Ivoire: A Nation-Wide Informative Survey. PLoS ONE 8(12): e82387. doi:10.1371/journal.pone.0082387	22	1	2013	5.25556	-3.96444	Y	Abidjan (Port-Bouet)	etofenprox	2012	2003-2012		0.5	102	36	66	0.352941	80
Koffi AA, Ahoua Alou LP, Kabran J-PK, N'Guessan R, Pennetier C (2013) Re-Visiting Insecticide Resistance Status in Anopheles gambiae from Côte d'Ivoire: A Nation-Wide Informative Survey. PLoS ONE 8(12): e82387. doi:10.1371/journal.pone.0082387	22	1	2013	5.34644	-4.06628	Y	Abidjan (Yopougon)	etofenprox	2012	2003-2012		0.5	103	92	12	0.893204	80
Koffi AA, Ahoua Alou LP, Kabran J-PK, N'Guessan R, Pennetier C (2013) Re-Visiting Insecticide Resistance Status in Anopheles gambiae from Côte d'Ivoire: A Nation-Wide Informative Survey. PLoS ONE 8(12): e82387. doi:10.1371/journal.pone.0082387	22	3	2013	9.45	-5.63333	Y	Korhogo	alphacypermethrin	2012	2003-2012		0.05	70	49	21	0.7	80
Koffi AA, Ahoua Alou LP, Kabran J-PK, N'Guessan R, Pennetier C (2013) Re-Visiting Insecticide Resistance Status in Anopheles gambiae from Côte d'Ivoire: A Nation-Wide Informative Survey. PLoS ONE 8(12): e82387. doi:10.1371/journal.pone.0082387	22	2	2013	6.81667	-5.28333	Y	Yamoussoukro	alphacypermethrin	2012	2003-2012		0.05	100	50	50	0.5	80
Koffi AA, Ahoua Alou LP, Kabran J-PK, N'Guessan R, Pennetier C (2013) Re-Visiting Insecticide Resistance Status in Anopheles gambiae from Côte d'Ivoire: A Nation-Wide Informative Survey. PLoS ONE 8(12): e82387. doi:10.1371/journal.pone.0082387	22	4	2013	7.40528	-7.5475	Y	Man	alphacypermethrin	2012	2003-2012		0.05	99	74	25	0.747475	80
Koffi AA, Ahoua Alou LP, Kabran J-PK, N'Guessan R, Pennetier C (2013) Re-Visiting Insecticide Resistance Status in Anopheles gambiae from Côte d'Ivoire: A Nation-Wide Informative Survey. PLoS ONE 8(12): e82387. doi:10.1371/journal.pone.0082387	22	4	2013	7.36381	-7.58967	Y	Zele	alphacypermethrin	2012	2003-2012		0.05	25	21	3	0.84	80
Koffi AA, Ahoua Alou LP, Kabran J-PK, N'Guessan R, Pennetier C (2013) Re-Visiting Insecticide Resistance Status in Anopheles gambiae from Côte d'Ivoire: A Nation-Wide Informative Survey. PLoS ONE 8(12): e82387. doi:10.1371/journal.pone.0082387	22	2	2013	6.72972	-3.49639	Y	Abengourou	alphacypermethrin	2012	2003-2012		0.05	105	89	12	0.847619	80
Koffi AA, Ahoua Alou LP, Kabran J-PK, N'Guessan R, Pennetier C (2013) Re-Visiting Insecticide Resistance Status in Anopheles gambiae from Côte d'Ivoire: A Nation-Wide Informative Survey. PLoS ONE 8(12): e82387. doi:10.1371/journal.pone.0082387	22	1	2013	5.25556	-3.96444	Y	Abidjan (Port-Bouet)	alphacypermethrin	2012	2003-2012		0.05	97	73	24	0.752577	80
Koffi AA, Ahoua Alou LP, Kabran J-PK, N'Guessan R, Pennetier C (2013) Re-Visiting Insecticide Resistance Status in Anopheles gambiae from Côte d'Ivoire: A Nation-Wide Informative Survey. PLoS ONE 8(12): e82387. doi:10.1371/journal.pone.0082387	22	1	2013	5.34644	-4.06628	Y	Abidjan (Yopougon)	alphacypermethrin	2012	2003-2012		0.05	99	99	0	1	80
Koffi AA, Ahoua Alou LP, Kabran J-PK, N'Guessan R, Pennetier C (2013) Re-Visiting Insecticide Resistance Status in Anopheles gambiae from Côte d'Ivoire: A Nation-Wide Informative Survey. PLoS ONE 8(12): e82387. doi:10.1371/journal.pone.0082387	22	3	2013	9.45	-5.63333	Y	Korhogo	carbosulfan	2012	2003-2012		0.4	54	9	45	0.166667	80
Koffi AA, Ahoua Alou LP, Kabran J-PK, N'Guessan R, Pennetier C (2013) Re-Visiting Insecticide Resistance Status in Anopheles gambiae from Côte d'Ivoire: A Nation-Wide Informative Survey. PLoS ONE 8(12): e82387. doi:10.1371/journal.pone.0082387	22	2	2013	6.81667	-5.28333	Y	Yamoussoukro	carbosulfan	2012	2003-2012		0.4	106	30	76	0.283019	80
Koffi AA, Ahoua Alou LP, Kabran J-PK, N'Guessan R, Pennetier C (2013) Re-Visiting Insecticide Resistance Status in Anopheles gambiae from Côte d'Ivoire: A Nation-Wide Informative Survey. PLoS ONE 8(12): e82387. doi:10.1371/journal.pone.0082387	22	4	2013	7.40528	-7.5475	Y	Man	carbosulfan	2012	2003-2012		0.4	100	53	47	0.53	80
Koffi AA, Ahoua Alou LP, Kabran J-PK, N'Guessan R, Pennetier C (2013) Re-Visiting Insecticide Resistance Status in Anopheles gambiae from Côte d'Ivoire: A Nation-Wide Informative Survey. PLoS ONE 8(12): e82387. doi:10.1371/journal.pone.0082387	22	2	2013	6.72972	-3.49639	Y	Abengourou	carbosulfan	2012	2003-2012		0.4	98	15	83	0.153061	80
Koffi AA, Ahoua Alou LP, Kabran J-PK, N'Guessan R, Pennetier C (2013) Re-Visiting Insecticide Resistance Status in Anopheles gambiae from Côte d'Ivoire: A Nation-Wide Informative Survey. PLoS ONE 8(12): e82387. doi:10.1371/journal.pone.0082387	22	1	2013	4.76195	-6.6371	Y	San Pedro	carbosulfan	2012	2003-2012		0.4	78	27	51	0.346154	80
Koffi AA, Ahoua Alou LP, Kabran J-PK, N'Guessan R, Pennetier C (2013) Re-Visiting Insecticide Resistance Status in Anopheles gambiae from Côte d'Ivoire: A Nation-Wide Informative Survey. PLoS ONE 8(12): e82387. doi:10.1371/journal.pone.0082387	22	1	2013	5.34644	-4.06628	Y	Abidjan (Yopougon)	carbosulfan	2012	2003-2012		0.4	100	25	75	0.25	80
Koffi AA, Ahoua Alou LP, Kabran J-PK, N'Guessan R, Pennetier C (2013) Re-Visiting Insecticide Resistance Status in Anopheles gambiae from Côte d'Ivoire: A Nation-Wide Informative Survey. PLoS ONE 8(12): e82387. doi:10.1371/journal.pone.0082387	22	3	2013	9.45	-5.63333	Y	Korhogo	pirimiphos methyl	2012	2003-2012		1	52	44	8	0.846154	80
Koffi AA, Ahoua Alou LP, Kabran J-PK, N'Guessan R, Pennetier C (2013) Re-Visiting Insecticide Resistance Status in Anopheles gambiae from Côte d'Ivoire: A Nation-Wide Informative Survey. PLoS ONE 8(12): e82387. doi:10.1371/journal.pone.0082387	22	2	2013	6.81667	-5.28333	Y	Yamoussoukro	pirimiphos methyl	2012	2003-2012		1	102	90	12	0.882353	80
Koffi AA, Ahoua Alou LP, Kabran J-PK, N'Guessan R, Pennetier C (2013) Re-Visiting Insecticide Resistance Status in Anopheles gambiae from Côte d'Ivoire: A Nation-Wide Informative Survey. PLoS ONE 8(12): e82387. doi:10.1371/journal.pone.0082387	22	4	2013	7.40528	-7.5475	Y	Man	pirimiphos methyl	2012	2003-2012		1	100	99	1	0.99	80
Koffi AA, Ahoua Alou LP, Kabran J-PK, N'Guessan R, Pennetier C (2013) Re-Visiting Insecticide Resistance Status in Anopheles gambiae from Côte d'Ivoire: A Nation-Wide Informative Survey. PLoS ONE 8(12): e82387. doi:10.1371/journal.pone.0082387	22	2	2013	6.72972	-3.49639	Y	Abengourou	pirimiphos methyl	2012	2003-2012		1	75	75	0	1	80
Koffi AA, Ahoua Alou LP, Kabran J-PK, N'Guessan R, Pennetier C (2013) Re-Visiting Insecticide Resistance Status in Anopheles gambiae from Côte d'Ivoire: A Nation-Wide Informative Survey. PLoS ONE 8(12): e82387. doi:10.1371/journal.pone.0082387	22	1	2013	5.25556	-3.96444	Y	Abidjan (Port-Bouet)	pirimiphos methyl	2012	2003-2012		1	98	69	29	0.704082	80
Koffi AA, Ahoua Alou LP, Kabran J-PK, N'Guessan R, Pennetier C (2013) Re-Visiting Insecticide Resistance Status in Anopheles gambiae from Côte d'Ivoire: A Nation-Wide Informative Survey. PLoS ONE 8(12): e82387. doi:10.1371/journal.pone.0082387	22	1	2013	5.34644	-4.06628	Y	Abidjan (Yopougon)	pirimiphos methyl	2012	2003-2012		1	98	65	33	0.663265	80
DARRIET F, GUILLET P, N’GUESSAN R, DOANNIO JMC, KOFFI AA et al. – The impact of permethrin and deltamethrin resistance in Anopheles gambiae s.s. on the efficacy of insecticide-treated mosquito nets. WHO/VBC/99.1002, WHO/MAL/99, 1088, 1999, OMS Genève	23	2	1999	7.70531	-5.05028	Y	YaoKoffikro	permethrin	1997	1993-2002		0.25	176	28	148	0.159091
DARRIET F, GUILLET P, N’GUESSAN R, DOANNIO JMC, KOFFI AA et al. – The impact of permethrin and deltamethrin resistance in Anopheles gambiae s.s. on the efficacy of insecticide-treated mosquito nets. WHO/VBC/99.1002, WHO/MAL/99, 1088, 1999, OMS Genève	23	2	1999	7.70531	-5.05028	Y	YaoKoffikro	permethrin	1997	1993-2002		1	99	29	70	0.292929
DARRIET F, GUILLET P, N’GUESSAN R, DOANNIO JMC, KOFFI AA et al. – The impact of permethrin and deltamethrin resistance in Anopheles gambiae s.s. on the efficacy of insecticide-treated mosquito nets. WHO/VBC/99.1002, WHO/MAL/99, 1088, 1999, OMS Genève	23	2	1999	7.70531	-5.05028	Y	YaoKoffikro	deltamethrin	1997	1993-2002		0.025	97	65	32	0.670103
Darriet F., Guillet P., Chandre F., N'Guessan R., Doannio J.M.C., Riviére F. & Carnevale P., 1997. Presence and evolution of pyrethroid and DDT resistance in two populations of Anopheles gambiae s.s in West Africa. WHO mimeographed document, WHO/CTD/VBC/97.1001 and WHO/MAL/97.1081: 15 pages (in French).	25	2	1997	7.73685	-5.03682	Y	Tolakouadiokro (TOLA)	DDT	1994	1993-2002		4	58	51	7	0.87931
Darriet F., Guillet P., Chandre F., N'Guessan R., Doannio J.M.C., Riviére F. & Carnevale P., 1997. Presence and evolution of pyrethroid and DDT resistance in two populations of Anopheles gambiae s.s in West Africa. WHO mimeographed document, WHO/CTD/VBC/97.1001 and WHO/MAL/97.1081: 15 pages (in French).	25	2	1997	7.73685	-5.03682	Y	Tolakouadiokro (TOLA)	permethrin	1994	1993-2002		2.5	61	60	1	0.983607
Darriet F., Guillet P., Chandre F., N'Guessan R., Doannio J.M.C., Riviére F. & Carnevale P., 1997. Presence and evolution of pyrethroid and DDT resistance in two populations of Anopheles gambiae s.s in West Africa. WHO mimeographed document, WHO/CTD/VBC/97.1001 and WHO/MAL/97.1081: 15 pages (in French).	25	2	1997	7.73685	-5.03682	Y	Tolakouadiokro (TOLA)	permethrin	1994	1993-2002		0.25	57	36	21	0.631579
Darriet F., Guillet P., Chandre F., N'Guessan R., Doannio J.M.C., Riviére F. & Carnevale P., 1997. Presence and evolution of pyrethroid and DDT resistance in two populations of Anopheles gambiae s.s in West Africa. WHO mimeographed document, WHO/CTD/VBC/97.1001 and WHO/MAL/97.1081: 15 pages (in French).	25	2	1997	7.73685	-5.03682	Y	Tolakouadiokro (TOLA)	deltamethrin	1994	1993-2002		0.025	58	55	3	0.948276
Darriet F ., R. N’guessan, A. A. Koffi, L. Konan, J.M.C. Doannio, F. Chandre & P. Carnevale. Impact de la résistance aux pyréthrinoïdes sur l’efficacité des moustiquaires imprégnées dans la prévention du paludisme : résultats des essais en cases expérimentales avec la deltaméthrine SC. Societe de Pathologie exotique, 2000, n°2133.	5	2	2000	7.70531	-5.05028	Y	Yaokoffikro	deltamethrin	1998	1993-2002		0.05	96	76	20	0.791667
Alphonsine A Koffi, Ludovic P Ahoua Alou, Maurice A Adja, Fabrice Chandre and Cédric Pennetier. Insecticide resistance status of Anopheles gambiae s.s population from M'Be: a WHOPES-labelled experimental hut station, 10 years after the political crisis in Cote d'Ivoire. Malaria Journal 2013, 12:151 doi:10.1186/1475-2875-12-151	9	2	2013	8	-5.20996	Y	M'Be	DDT	2012	2003-2012		4	193	6	187	0.0310881	80	Total dead and Alive calculated from Total exposed and mortality rate
Alphonsine A Koffi, Ludovic P Ahoua Alou, Maurice A Adja, Fabrice Chandre and Cédric Pennetier. Insecticide resistance status of Anopheles gambiae s.s population from M'Be: a WHOPES-labelled experimental hut station, 10 years after the political crisis in Cote d'Ivoire. Malaria Journal 2013, 12:151 doi:10.1186/1475-2875-12-151	9	2	2013	8	-5.20996	Y	M'Be	permethrin	2012	2003-2012		0.75	201	103	98	0.512438	80	Total dead and Alive calculated from Total exposed and mortality rate
Alphonsine A Koffi, Ludovic P Ahoua Alou, Maurice A Adja, Fabrice Chandre and Cédric Pennetier. Insecticide resistance status of Anopheles gambiae s.s population from M'Be: a WHOPES-labelled experimental hut station, 10 years after the political crisis in Cote d'Ivoire. Malaria Journal 2013, 12:151 doi:10.1186/1475-2875-12-151	9	2	2013	8	-5.20996	Y	M'Be	deltamethrin	2012	2003-2012		0.05	264	200	64	0.757576	80	Total dead and Alive calculated from Total exposed and mortality rate
Alphonsine A Koffi, Ludovic P Ahoua Alou, Maurice A Adja, Fabrice Chandre and Cédric Pennetier. Insecticide resistance status of Anopheles gambiae s.s population from M'Be: a WHOPES-labelled experimental hut station, 10 years after the political crisis in Cote d'Ivoire. Malaria Journal 2013, 12:151 doi:10.1186/1475-2875-12-151	9	2	2013	8	-5.20996	Y	M'Be	etofenprox	2012	2003-2012		0.5	200	68	132	0.34	80	Total dead and Alive calculated from Total exposed and mortality rate
Alphonsine A Koffi, Ludovic P Ahoua Alou, Maurice A Adja, Fabrice Chandre and Cédric Pennetier. Insecticide resistance status of Anopheles gambiae s.s population from M'Be: a WHOPES-labelled experimental hut station, 10 years after the political crisis in Cote d'Ivoire. Malaria Journal 2013, 12:151 doi:10.1186/1475-2875-12-151	9	2	2013	8	-5.20996	Y	M'Be	alphacypermethrin	2012	2003-2012		0.05	240	163	77	0.679167	80	Total dead and Alive calculated from Total exposed and mortality rate
Alphonsine A Koffi, Ludovic P Ahoua Alou, Maurice A Adja, Fabrice Chandre and Cédric Pennetier. Insecticide resistance status of Anopheles gambiae s.s population from M'Be: a WHOPES-labelled experimental hut station, 10 years after the political crisis in Cote d'Ivoire. Malaria Journal 2013, 12:151 doi:10.1186/1475-2875-12-151	9	2	2013	8	-5.20996	Y	M'Be	bendiocarb	2012	2003-2012		0.1	206	164	42	0.796117	80	Total dead and Alive calculated from Total exposed and mortality rate
Alphonsine A Koffi, Ludovic P Ahoua Alou, Maurice A Adja, Fabrice Chandre and Cédric Pennetier. Insecticide resistance status of Anopheles gambiae s.s population from M'Be: a WHOPES-labelled experimental hut station, 10 years after the political crisis in Cote d'Ivoire. Malaria Journal 2013, 12:151 doi:10.1186/1475-2875-12-151	9	2	2013	8	-5.20996	Y	M'Be	carbosulfan	2012	2003-2012		0.4	200	13	187	0.065	80	Total dead and Alive calculated from Total exposed and mortality rate
Alphonsine A Koffi, Ludovic P Ahoua Alou, Maurice A Adja, Fabrice Chandre and Cédric Pennetier. Insecticide resistance status of Anopheles gambiae s.s population from M'Be: a WHOPES-labelled experimental hut station, 10 years after the political crisis in Cote d'Ivoire. Malaria Journal 2013, 12:151 doi:10.1186/1475-2875-12-151	9	2	2013	8	-5.20996	Y	M'Be	fenitrothion	2012	2003-2012		1	209	199	10	0.952153	80	Total dead and Alive calculated from Total exposed and mortality rate
Alphonsine A Koffi, Ludovic P Ahoua Alou, Maurice A Adja, Fabrice Chandre and Cédric Pennetier. Insecticide resistance status of Anopheles gambiae s.s population from M'Be: a WHOPES-labelled experimental hut station, 10 years after the political crisis in Cote d'Ivoire. Malaria Journal 2013, 12:151 doi:10.1186/1475-2875-12-151	9	2	2013	8	-5.20996	Y	M'Be	pirimiphos methyl	2012	2003-2012		1	209	205	4	0.980861	80	Total dead and Alive calculated from Total exposed and mortality rate
Alphonsine A Koffi, Ludovic P Ahoua Alou, Maurice A Adja, Fabrice Chandre and Cédric Pennetier. Insecticide resistance status of Anopheles gambiae s.s population from M'Be: a WHOPES-labelled experimental hut station, 10 years after the political crisis in Cote d'Ivoire. Malaria Journal 2013, 12:151 doi:10.1186/1475-2875-12-151	9	2	2013	8	-5.20996	Y	M'Be	dieldrin	2012	2003-2012		4	297	81	216	0.272727	80	Total dead and Alive calculated from Total exposed and mortality rate
AvecNet programme	20	1	Unpublished	5.83972	-5.36	Y	Divo	pirimiphos methyl	2012	2003-2012		0.25	48	21	27	0.4375	80
AvecNet programme	20	1	Unpublished	5.89833	-4.82833	Y	Tiassalé	pirimiphos methyl	2012	2003-2012		0.25	100	68	32	0.68	80
AvecNet programme	20	1	Unpublished	5.89833	-4.82833	Y	Tiassalé	pirimiphos methyl	2011	2003-2012		0.2	100	64	36	0.64	80
Elissa N, Mouchet J, Rivière F, Meunier JY, Yao K: [Susceptibility of Anopheles gambiae to insecticides in the Ivory Coast]. Sante; 1994 Mar-Apr;4(2):95-9	2	2	1994	7.73685	-5.03682	Y	Tolakouadiokro (TOLA)	DDT	1994	1993-2002		4	100	64	36	0.64		Mortality estimated from log-probit chart. Defaut total number (100) of mosquitoes exposed to insecticide was considered (authors indicated that mosquitoes tested were ranged from 100 to 125)
Elissa N, Mouchet J, Rivière F, Meunier JY, Yao K: [Susceptibility of Anopheles gambiae to insecticides in the Ivory Coast]. Sante; 1994 Mar-Apr;4(2):95-9	2	2	1994	7.65452	-5.02377	Y	Air-France III/SOPIM (SOP)	DDT	1994	1993-2002		4	100	42	58	0.42		Mortality estimated from log-probit chart. Defaut total number (100) of mosquitoes exposed to insecticide was considered (authors indicated that mosquitoes tested were ranged from 100 to 125)
Elissa N, Mouchet J, Rivière F, Meunier JY, Yao K: [Susceptibility of Anopheles gambiae to insecticides in the Ivory Coast]. Sante; 1994 Mar-Apr;4(2):95-9	2	2	1994	7.69993	-5.03044	Y	Kennedy (KEN)	DDT	1994	1993-2002		4	100	30	70	0.3		Mortality estimated from log-probit chart. Defaut total number (100) of mosquitoes exposed to insecticide was considered (authors indicated that mosquitoes tested were ranged from 100 to 125)
Elissa N, Mouchet J, Rivière F, Meunier JY, Yao K: [Susceptibility of Anopheles gambiae to insecticides in the Ivory Coast]. Sante; 1994 Mar-Apr;4(2):95-9	2	2	1994	7.68333	-5.03306	Y	industrielle (ZONE)	DDT	1994	1993-2002		4	100	40	60	0.4		Mortality estimated from log-probit chart. Defaut total number (100) of mosquitoes exposed to insecticide was considered (authors indicated that mosquitoes tested were ranged from 100 to 125)
Elissa N, Mouchet J, Rivière F, Meunier JY, Yao K: [Susceptibility of Anopheles gambiae to insecticides in the Ivory Coast]. Sante; 1994 Mar-Apr;4(2):95-9	2	2	1994	7.68446	-5.06992	Y	Camp penal (CP)	DDT	1994	1993-2002		4	100	30	70	0.3		Mortality estimated from log-probit chart. Defaut total number (100) of mosquitoes exposed to insecticide was considered (authors indicated that mosquitoes tested were ranged from 100 to 125)
Elissa N, Mouchet J, Rivière F, Meunier JY, Yao K: [Susceptibility of Anopheles gambiae to insecticides in the Ivory Coast]. Sante; 1994 Mar-Apr;4(2):95-9	2	2	1994	7.67183	-5.05769	Y	Broukro (BR)	DDT	1994	1993-2002		4	100	25	75	0.25		Mortality estimated from log-probit chart. Defaut total number (100) of mosquitoes exposed to insecticide was considered (authors indicated that mosquitoes tested were ranged from 100 to 125)
Elissa N, Mouchet J, Rivière F, Meunier JY, Yao K: [Susceptibility of Anopheles gambiae to insecticides in the Ivory Coast]. Sante; 1994 Mar-Apr;4(2):95-9	2	2	1994	7.68333	-5.03306	Y	Katiola	DDT	1994	1993-2002		4	100	80	20	0.8		Mortality estimated from log-probit chart. Defaut total number (100) of mosquitoes exposed to insecticide was considered (authors indicated that mosquitoes tested were ranged from 100 to 125)
Elissa N, Mouchet J, Rivière F, Meunier JY, Yao K: [Susceptibility of Anopheles gambiae to insecticides in the Ivory Coast]. Sante; 1994 Mar-Apr;4(2):95-9	2	2	1994	7.73685	-5.03682	Y	Tolakouadiokro (TOLA)	bendiocarb	1994	1993-2002		0.1	100	95	5	0.95		Mortality estimated from log-probit chart. Defaut total number (100) of mosquitoes exposed to insecticide was considered (authors indicated that mosquitoes tested were ranged from 100 to 125)
Elissa N, Mouchet J, Rivière F, Meunier JY, Yao K: [Susceptibility of Anopheles gambiae to insecticides in the Ivory Coast]. Sante; 1994 Mar-Apr;4(2):95-9	2	2	1994	7.65452	-5.02377	Y	Air-France III/SOPIM (SOP)	bendiocarb	1994	1993-2002		0.1	100	100	0	1		Mortality estimated from log-probit chart. Defaut total number (100) of mosquitoes exposed to insecticide was considered (authors indicated that mosquitoes tested were ranged from 100 to 125)
Elissa N, Mouchet J, Rivière F, Meunier JY, Yao K: [Susceptibility of Anopheles gambiae to insecticides in the Ivory Coast]. Sante; 1994 Mar-Apr;4(2):95-9	2	2	1994	7.69993	-5.03044	Y	Kennedy (KEN)	bendiocarb	1994	1993-2002		0.1	100	95	5	0.95		Mortality estimated from log-probit chart. Defaut total number (100) of mosquitoes exposed to insecticide was considered (authors indicated that mosquitoes tested were ranged from 100 to 125)
Elissa N, Mouchet J, Rivière F, Meunier JY, Yao K: [Susceptibility of Anopheles gambiae to insecticides in the Ivory Coast]. Sante; 1994 Mar-Apr;4(2):95-9	2	2	1994	7.68333	-5.03306	Y	industrielle (ZONE)	bendiocarb	1994	1993-2002		0.1	100	95	5	0.95		Mortality estimated from log-probit chart. Defaut total number (100) of mosquitoes exposed to insecticide was considered (authors indicated that mosquitoes tested were ranged from 100 to 125)
Elissa N, Mouchet J, Rivière F, Meunier JY, Yao K: [Susceptibility of Anopheles gambiae to insecticides in the Ivory Coast]. Sante; 1994 Mar-Apr;4(2):95-9	2	2	1994	7.68446	-5.06992	Y	Camp penal (CP)	bendiocarb	1994	1993-2002		0.1	100	95	5	0.95		Mortality estimated from log-probit chart. Defaut total number (100) of mosquitoes exposed to insecticide was considered (authors indicated that mosquitoes tested were ranged from 100 to 125)
Elissa N, Mouchet J, Rivière F, Meunier JY, Yao K: [Susceptibility of Anopheles gambiae to insecticides in the Ivory Coast]. Sante; 1994 Mar-Apr;4(2):95-9	2	2	1994	7.67183	-5.05769	Y	Broukro (BR)	bendiocarb	1994	1993-2002		0.1	100	95	5	0.95		Mortality estimated from log-probit chart. Defaut total number (100) of mosquitoes exposed to insecticide was considered (authors indicated that mosquitoes tested were ranged from 100 to 125)
Elissa N, Mouchet J, Rivière F, Meunier JY, Yao K: [Susceptibility of Anopheles gambiae to insecticides in the Ivory Coast]. Sante; 1994 Mar-Apr;4(2):95-9	2	2	1994	7.73685	-5.03682	Y	Tolakouadiokro (TOLA)	propoxur	1994	1993-2002		0.1	100	70	30	0.7		Mortality estimated from log-probit chart. Defaut total number (100) of mosquitoes exposed to insecticide was considered (authors indicated that mosquitoes tested were ranged from 100 to 125)
Elissa N, Mouchet J, Rivière F, Meunier JY, Yao K: [Susceptibility of Anopheles gambiae to insecticides in the Ivory Coast]. Sante; 1994 Mar-Apr;4(2):95-9	2	2	1994	7.65452	-5.02377	Y	Air-France III/SOPIM (SOP)	propoxur	1994	1993-2002		0.1	100	97	3	0.97		Mortality estimated from log-probit chart. Defaut total number (100) of mosquitoes exposed to insecticide was considered (authors indicated that mosquitoes tested were ranged from 100 to 125)
Elissa N, Mouchet J, Rivière F, Meunier JY, Yao K: [Susceptibility of Anopheles gambiae to insecticides in the Ivory Coast]. Sante; 1994 Mar-Apr;4(2):95-9	2	2	1994	7.69993	-5.03044	Y	Kennedy (KEN)	propoxur	1994	1993-2002		0.1	100	60	40	0.6		Mortality estimated from log-probit chart. Defaut total number (100) of mosquitoes exposed to insecticide was considered (authors indicated that mosquitoes tested were ranged from 100 to 125)
Elissa N, Mouchet J, Rivière F, Meunier JY, Yao K: [Susceptibility of Anopheles gambiae to insecticides in the Ivory Coast]. Sante; 1994 Mar-Apr;4(2):95-9	2	2	1994	7.68333	-5.03306	Y	industrielle (ZONE)	propoxur	1994	1993-2002		0.1	100	80	20	0.8		Mortality estimated from log-probit chart. Defaut total number (100) of mosquitoes exposed to insecticide was considered (authors indicated that mosquitoes tested were ranged from 100 to 125)
Elissa N, Mouchet J, Rivière F, Meunier JY, Yao K: [Susceptibility of Anopheles gambiae to insecticides in the Ivory Coast]. Sante; 1994 Mar-Apr;4(2):95-9	2	2	1994	7.68446	-5.06992	Y	Camp penal (CP)	propoxur	1994	1993-2002		0.1	100	65	35	0.65		Mortality estimated from log-probit chart. Defaut total number (100) of mosquitoes exposed to insecticide was considered (authors indicated that mosquitoes tested were ranged from 100 to 125)
Elissa N, Mouchet J, Rivière F, Meunier JY, Yao K: [Susceptibility of Anopheles gambiae to insecticides in the Ivory Coast]. Sante; 1994 Mar-Apr;4(2):95-9	2	2	1994	7.67183	-5.05769	Y	Broukro (BR)	propoxur	1994	1993-2002		0.1	100	70	30	0.7		Mortality estimated from log-probit chart. Defaut total number (100) of mosquitoes exposed to insecticide was considered (authors indicated that mosquitoes tested were ranged from 100 to 125)
Elissa N, Mouchet J, Rivière F, Meunier JY, Yao K: [Susceptibility of Anopheles gambiae to insecticides in the Ivory Coast]. Sante; 1994 Mar-Apr;4(2):95-9	2	2	1994	7.73685	-5.03682	Y	Tolakouadiokro (TOLA)	fenitrothion	1994	1993-2002		1	100	100	0	1		Mortality estimated from log-probit chart. Defaut total number (100) of mosquitoes exposed to insecticide was considered (authors indicated that mosquitoes tested were ranged from 100 to 125)
Elissa N, Mouchet J, Rivière F, Meunier JY, Yao K: [Susceptibility of Anopheles gambiae to insecticides in the Ivory Coast]. Sante; 1994 Mar-Apr;4(2):95-9	2	2	1994	7.65452	-5.02377	Y	Air-France III/SOPIM (SOP)	fenitrothion	1994	1993-2002		1	100	100	0	1		Mortality estimated from log-probit chart. Defaut total number (100) of mosquitoes exposed to insecticide was considered (authors indicated that mosquitoes tested were ranged from 100 to 125)
Elissa N, Mouchet J, Rivière F, Meunier JY, Yao K: [Susceptibility of Anopheles gambiae to insecticides in the Ivory Coast]. Sante; 1994 Mar-Apr;4(2):95-9	2	2	1994	7.69993	-5.03044	Y	Kennedy (KEN)	fenitrothion	1994	1993-2002		1	100	100	0	1		Mortality estimated from log-probit chart. Defaut total number (100) of mosquitoes exposed to insecticide was considered (authors indicated that mosquitoes tested were ranged from 100 to 125)
Elissa N, Mouchet J, Rivière F, Meunier JY, Yao K: [Susceptibility of Anopheles gambiae to insecticides in the Ivory Coast]. Sante; 1994 Mar-Apr;4(2):95-9	2	2	1994	7.68333	-5.03306	Y	industrielle (ZONE)	fenitrothion	1994	1993-2002		1	100	100	0	1		Mortality estimated from log-probit chart. Defaut total number (100) of mosquitoes exposed to insecticide was considered (authors indicated that mosquitoes tested were ranged from 100 to 125)
Elissa N, Mouchet J, Rivière F, Meunier JY, Yao K: [Susceptibility of Anopheles gambiae to insecticides in the Ivory Coast]. Sante; 1994 Mar-Apr;4(2):95-9	2	2	1994	7.68446	-5.06992	Y	Camp penal (CP)	fenitrothion	1994	1993-2002		1	100	100	0	1		Mortality estimated from log-probit chart. Defaut total number (100) of mosquitoes exposed to insecticide was considered (authors indicated that mosquitoes tested were ranged from 100 to 125)
Elissa N, Mouchet J, Rivière F, Meunier JY, Yao K: [Susceptibility of Anopheles gambiae to insecticides in the Ivory Coast]. Sante; 1994 Mar-Apr;4(2):95-9	2	2	1994	7.67183	-5.05769	Y	Broukro (BR)	fenitrothion	1994	1993-2002		1	100	93	7	0.93		Mortality estimated from log-probit chart. Defaut total number (100) of mosquitoes exposed to insecticide was considered (authors indicated that mosquitoes tested were ranged from 100 to 125)
Darriet F ., R. N’guessan, A. A. Koffi, L. Konan, J.M.C. Doannio, F. Chandre & P. Carnevale. Impact de la résistance aux pyréthrinoïdes sur l’efficacité des moustiquaires imprégnées dans la prévention du paludisme : résultats des essais en cases expérimentales avec la deltaméthrine SC. Societe de Pathologie exotique, 2000, n°2133.	5	2	2000	8	-5.20996	Y	M'Be	deltamethrin	1998	1993-2002		0.05	96	93	3	0.96875
F. Chandre, F. Darrier, L. Manga, M. Akogbeto, O. Faye, J. Mouchet, & P. Guillet. Status of pyrethroid resistance in Anopheles gambiaesensu lato. Bulletin of the World Health Organization, 1999,77(3	4	2	1999	7.70531	-5.05028	Y	Yaokoffikro	DDT	1998	1993-2002		4	102	18	84	0.176471
F. Chandre, F. Darrier, L. Manga, M. Akogbeto, O. Faye, J. Mouchet, & P. Guillet. Status of pyrethroid resistance in Anopheles gambiaesensu lato. Bulletin of the World Health Organization, 1999,77(3	4	2	1999	7.70531	-5.05028	Y	Yaokoffikro	permethrin	1998	1993-2002		0.25	120	12	108	0.1
F. Chandre, F. Darrier, L. Manga, M. Akogbeto, O. Faye, J. Mouchet, & P. Guillet. Status of pyrethroid resistance in Anopheles gambiaesensu lato. Bulletin of the World Health Organization, 1999,77(3	4	2	1999	7.70531	-5.05028	Y	Yaokoffikro	deltamethrin	1998	1993-2002		0.25	117	33	84	0.282051
F. Darriet, R. N’Guessan, J.-M. Hougard, M. Traoré-Lamizana & P. Carnevale. Un outil expérimental indispensable à l’évaluation des insecticides: les cases-pièges. Bull Soc Pathol Exot, 2002, 95, 4, 299-303	6	2	2002	8	-5.20996	Y	M'Be	dieldrin	1999	1993-2002		0.4	92	31	61	0.336957
Studies below are excluded owing to absence of numbers tested
F. Chandre, F. Darrier, L. Manga, M. Akogbeto, O. Faye, J. Mouchet, & P. Guillet. Status of pyrethroid resistance in Anopheles gambiaesensu lato. Bulletin of the World Health Organization, 1999,77(3	4	1	1999	5.34111	-4.02806	Y	Abidjan	DDT	1995	1993-2002		4	N/A	75.8	N/A
Koffi AA, Darriet F, N'Guessan R, Doannio JM, Carnevale P: [Laboratory evaluation of alpha-cypermethrin insecticide efficacy on Anopheles gambiae populations of Côte d'Ivoire resistant to permethrin and deltamethrin]. Bull Soc Pathol Exot; 1999 Feb;92(1):62-6	24	3	1999	9.45	-5.63333	Y	Korhogo	DDT	1998	1993-2002		4	N/A	N/A	N/A
Koffi AA, Darriet F, N'Guessan R, Doannio JM, Carnevale P: [Laboratory evaluation of alpha-cypermethrin insecticide efficacy on Anopheles gambiae populations of Côte d'Ivoire resistant to permethrin and deltamethrin]. Bull Soc Pathol Exot; 1999 Feb;92(1):62-6	24	2	1999	7.70531	-5.05028	Y	Yaokoffikro	DDT	1998	1993-2002		4	N/A	N/A	N/A
Koffi AA, Darriet F, N'Guessan R, Doannio JM, Carnevale P: [Laboratory evaluation of alpha-cypermethrin insecticide efficacy on Anopheles gambiae populations of Côte d'Ivoire resistant to permethrin and deltamethrin]. Bull Soc Pathol Exot; 1999 Feb;92(1):62-6	24	3	1999	9.45	-5.63333	Y	Korhogo	permethrin	1998	1993-2002		0.25	N/A	N/A	N/A
Koffi AA, Darriet F, N'Guessan R, Doannio JM, Carnevale P: [Laboratory evaluation of alpha-cypermethrin insecticide efficacy on Anopheles gambiae populations of Côte d'Ivoire resistant to permethrin and deltamethrin]. Bull Soc Pathol Exot; 1999 Feb;92(1):62-6	24	3	1999	9.267	-5.667	Y	Kafiné	permethrin	1998	1993-2002		0.25	N/A	N/A	N/A
Koffi AA, Darriet F, N'Guessan R, Doannio JM, Carnevale P: [Laboratory evaluation of alpha-cypermethrin insecticide efficacy on Anopheles gambiae populations of Côte d'Ivoire resistant to permethrin and deltamethrin]. Bull Soc Pathol Exot; 1999 Feb;92(1):62-6	24	2	1999	7.70531	-5.05028	Y	Yaokoffikro	permethrin	1998	1993-2002		0.25	N/A	N/A	N/A
Koffi AA, Darriet F, N'Guessan R, Doannio JM, Carnevale P: [Laboratory evaluation of alpha-cypermethrin insecticide efficacy on Anopheles gambiae populations of Côte d'Ivoire resistant to permethrin and deltamethrin]. Bull Soc Pathol Exot; 1999 Feb;92(1):62-6	24	2	1999	8	-5.20996	Y	M'Be	deltamethrin	1998	1993-2002		0.025	N/A	N/A	N/A
Koffi AA, Darriet F, N'Guessan R, Doannio JM, Carnevale P: [Laboratory evaluation of alpha-cypermethrin insecticide efficacy on Anopheles gambiae populations of Côte d'Ivoire resistant to permethrin and deltamethrin]. Bull Soc Pathol Exot; 1999 Feb;92(1):62-6	24	3	1999	9.45	-5.63333	Y	Korhogo	deltamethrin	1998	1993-2002		0.025	N/A	N/A	N/A
Koffi AA, Darriet F, N'Guessan R, Doannio JM, Carnevale P: [Laboratory evaluation of alpha-cypermethrin insecticide efficacy on Anopheles gambiae populations of Côte d'Ivoire resistant to permethrin and deltamethrin]. Bull Soc Pathol Exot; 1999 Feb;92(1):62-6	24	3	1999	9.267	-5.667	Y	Kafiné	deltamethrin	1998	1993-2002		0.025	N/A	N/A	N/A
Koffi AA, Darriet F, N'Guessan R, Doannio JM, Carnevale P: [Laboratory evaluation of alpha-cypermethrin insecticide efficacy on Anopheles gambiae populations of Côte d'Ivoire resistant to permethrin and deltamethrin]. Bull Soc Pathol Exot; 1999 Feb;92(1):62-6	24	2	1999	7.70531	-5.05028	Y	Yaokoffikro	deltamethrin	1998	1993-2002		0.025	N/A	N/A	N/A
Koffi AA, Darriet F, N'Guessan R, Doannio JM, Carnevale P: [Laboratory evaluation of alpha-cypermethrin insecticide efficacy on Anopheles gambiae populations of Côte d'Ivoire resistant to permethrin and deltamethrin]. Bull Soc Pathol Exot; 1999 Feb;92(1):62-6	24	2	1999	8	-5.20996	Y	M'Be	alphacypermethrin	1998	1993-2002		0.0025	N/A	N/A	N/A
Koffi AA, Darriet F, N'Guessan R, Doannio JM, Carnevale P: [Laboratory evaluation of alpha-cypermethrin insecticide efficacy on Anopheles gambiae populations of Côte d'Ivoire resistant to permethrin and deltamethrin]. Bull Soc Pathol Exot; 1999 Feb;92(1):62-6	24	3	1999	9.45	-5.63333	Y	Korhogo	alphacypermethrin	1998	1993-2002		0.0025	N/A	N/A	N/A
Koffi AA, Darriet F, N'Guessan R, Doannio JM, Carnevale P: [Laboratory evaluation of alpha-cypermethrin insecticide efficacy on Anopheles gambiae populations of Côte d'Ivoire resistant to permethrin and deltamethrin]. Bull Soc Pathol Exot; 1999 Feb;92(1):62-6	24	3	1999	9.267	-5.667	Y	Kafiné	alphacypermethrin	1998	1993-2002		0.0025	N/A	N/A	N/A
Koffi AA, Darriet F, N'Guessan R, Doannio JM, Carnevale P: [Laboratory evaluation of alpha-cypermethrin insecticide efficacy on Anopheles gambiae populations of Côte d'Ivoire resistant to permethrin and deltamethrin]. Bull Soc Pathol Exot; 1999 Feb;92(1):62-6	24	2	1999	7.70531	-5.05028	Y	Yaokoffikro	alphacypermethrin	1998	1993-2002		0.0025	N/A	N/A	N/A
Koffi AA, Darriet F, N'Guessan R, Doannio JM, Carnevale P: [Laboratory evaluation of alpha-cypermethrin insecticide efficacy on Anopheles gambiae populations of Côte d'Ivoire resistant to permethrin and deltamethrin]. Bull Soc Pathol Exot; 1999 Feb;92(1):62-6	24	2	1999	8	-5.20996	Y	M'Be	DDT	1998	1993-2002		4	N/A	N/A	N/A
Koffi AA, Darriet F, N'Guessan R, Doannio JM, Carnevale P: [Laboratory evaluation of alpha-cypermethrin insecticide efficacy on Anopheles gambiae populations of Côte d'Ivoire resistant to permethrin and deltamethrin]. Bull Soc Pathol Exot; 1999 Feb;92(1):62-6	24	2	1999	6.87472	-6.45194	Y	Daloa	deltamethrin	1995	1993-2002		0.025	N/A	N/A	N/A
Koffi AA, Darriet F, N'Guessan R, Doannio JM, Carnevale P: [Laboratory evaluation of alpha-cypermethrin insecticide efficacy on Anopheles gambiae populations of Côte d'Ivoire resistant to permethrin and deltamethrin]. Bull Soc Pathol Exot; 1999 Feb;92(1):62-6	24	2	1999	8	-5.20996	Y	M'Be	permethrin	1998	1993-2002		0.25	N/A	N/A	N/A
Koffi AA, Darriet F, N'Guessan R, Doannio JM, Carnevale P: [Laboratory evaluation of alpha-cypermethrin insecticide efficacy on Anopheles gambiae populations of Côte d'Ivoire resistant to permethrin and deltamethrin]. Bull Soc Pathol Exot; 1999 Feb;92(1):62-6	24	2	1999	6.87472	-6.45194	Y	Daloa	alphacypermethrin	1995	1993-2002		0.0025	N/A	N/A	N/A

## Sheet: Additional file 2b
Additional file 2b. Summary of bioassay data points for each insecticide in each decade
Insecticide	total	%	1993-2002	2003-2012	class
DDT	51	0.166667	37	14	OC		Summary
dieldrin	5	0.0163399	1	4	OC		ecozone	N	%
permethrin	66	0.215686	49	17	PYR		1	103	0.317901
bifenthrin	2	0.00653595	2	0	PYR		2	158	0.487654
cyfluthrin	5	0.0163399	5	0	PYR		3	47	0.145062
etofenprox	11	0.0359477	5	6	PYR		4	16	0.0493827
fenitrothion	19	0.0620915	7	12	OP			324
lambdacyhalothrin	14	0.0457516	11	3	PYR
alphacypermethrin	13	0.0424837	4	9	PYR		class	N	%
deltamethrin	57	0.186275	39	18	PYR		OC	56	0.183007
bendiocarb	11	0.0359477	6	5	CARB		PYR	168	0.54902
carbosulfan	18	0.0588235	4	14	CARB		CARB	45	0.147059
propoxur	16	0.0522876	7	9	CARB		OP	37	0.120915
chlorpyrifos methyl	5	0.0163399	0	5	OP			306
malathion	2	0.00653595	0	2	OP
pirimiphos methyl	11	0.0359477	0	11	OP
Total	306		177	129
		%	0.578431	0.421569

## Sheet: Additional file 2c
Additional file 2c. Summary of studies recording frequencies of molecular forms
Sites	Latitude	Longitude	Ecological zones	Years	Insecticides	Total molecular forms	Number of M	%M	Number of S	Study	Zones	Totaltested	Dead	Alive	Mortality
Yaokoffikro	7.70531	-5.05028	2	1995	DDT	56	0	0	56	3	2	102	18	84	0.176471
Yaokoffikro	7.70531	-5.05028	2	1995	permethrin	56	0	0	56	3	2	176	28	148	0.159091
Yaokoffikro	7.70531	-5.05028	2	1995	permethrin	56	0	0	56	3	2	99	29	70	0.292929
Yaokoffikro	7.70531	-5.05028	2	1995	deltamethrin	56	0	0	56	3	2	97	65	32	0.670103
Yaokoffikro	7.70531	-5.05028	2	1995	lambdacyhalothrin	56	0	0	56	3	2	100	69	31	0.69
Yaokoffikro	7.70531	-5.05028	2	1995	etofenprox	56	0	0	56	3	2	99	20	79	0.20202
Yaokoffikro	7.70531	-5.05028	2	1995	alphacypermethrin	56	0	0	56	3	2	102	3	99	0.0294118
Yaokoffikro	7.70531	-5.05028	2	1995	cyfluthrin	56	0	0	56	3	2	98	16	82	0.163265
Tiassalé	5.89833	-4.82833	1	2011	DDT	500	500	1	0	19	1	306	25	281	0.0816993
M'Be	8	-5.20996	2	2012	DDT	226	223	0.986726	3	22	2	193	6	187	0.0310881
Taabo	6.23333	-5.13333	1	2012	DDT	79	15	0.189873	64	21	1	324	25	299	0.0771605
Adzopé (Port-Bouët )	6.1069	-3.8619	1	2007	permethrin	56	56	1	0	15	1	95	65	30	0.684211
Adzopé(Tsassodji)	6.1069	-3.8619	1	2007	permethrin	56	56	1	0	15	1	100	42	58	0.42
Tiassalé	5.89833	-4.82833	1	2011	permethrin	500	500	1	0	19	1	288	69	219	0.239583
M'Be	8	-5.20996	2	2012	permethrin	226	223	0.986726	3	22	2	201	103	98	0.512438
Taabo	6.23333	-5.13333	1	2012	permethrin	79	15	0.189873	64	21	1	308	248	60	0.805195
Adzopé (Port-Bouët )	6.1069	-3.8619	1	2007	deltamethrin	56	56	1	0	15	1	92	89	3	0.967391
Adzopé(Tsassodji)	6.1069	-3.8619	1	2007	deltamethrin	56	56	1	0	15	1	102	60	42	0.588235
Tiassalé	5.89833	-4.82833	1	2011	deltamethrin	500	500	1	0	19	1	282	90	192	0.319149
M'Be	8	-5.20996	2	2012	deltamethrin	226	223	0.986726	3	22	2	264	200	64	0.757576
Taabo	6.23333	-5.13333	1	2012	deltamethrin	79	15	0.189873	64	21	1	317	281	36	0.886435
Agboville	5.93417	-4.22139	1	2012	deltamethrin	15	15	1	0	20	1	116	73	43	0.62931
Divo	5.83972	-5.36	1	2012	deltamethrin	18	18	1	0	20	1	99	64	35	0.646465
Sikensi	5.66917	-4.57028	1	2012	deltamethrin	18	18	1	0	20	1	81	42	39	0.518519
Adzopé (Port-Bouët )	6.1069	-3.8619	1	2007	lambdacyhalothrin	56	56	1	0	15	1	89	75	14	0.842697
Adzopé(Tsassodji)	6.1069	-3.8619	1	2007	lambdacyhalothrin	56	56	1	0	15	1	102	69	33	0.676471
M'Be	8	-5.20996	2	2012	etofenprox	226	223	0.986726	3	22	2	200	68	132	0.34
M'Be	8	-5.20996	2	2012	alphacypermethrin	226	223	0.986726	3	22	2	240	163	77	0.679167
Tiassalé	5.89833	-4.82833	1	2011	bendiocarb	500	500	1	0	19	1	299	37	262	0.123746
M'Be	8	-5.20996	2	2012	bendiocarb	226	223	0.986726	3	22	2	206	164	42	0.796117
Tiassalé	5.89833	-4.82833	1	2011	fenitrothion	500	500	1	0	19	1	296	219	77	0.739865
Agboville	5.93417	-4.22139	1	2012	bendiocarb	15	15	1	0	20	1	116	8	108	0.0689655
Divo	5.83972	-5.36	1	2012	bendiocarb	18	18	1	0	20	1	199	155	44	0.778894
Sikensi	5.66917	-4.57028	1	2012	bendiocarb	18	18	1	0	20	1	108	61	47	0.564815
Toumbokro	6.93333	-5.5	2	2004	propoxur	62	36	0.580645	26	14	2	88	36	52	0.409091
Yamoussoukro	6.81667	-5.28333	2	2004	propoxur	31	31	1	0	14	2	99	69	30	0.69697
Toumodi	6.55	-5.01667	2	2004	propoxur	76	75	0.986842	1	14	2	96	54	42	0.5625
Tiassalé	5.89833	-4.82833	1	2004	propoxur	82	82	1	0	14	1	224	26	198	0.116071
Nieky	5.4063	-4.2727	1	2004	propoxur	30	30	1	0	14	1	99	82	17	0.828283
Abidjan	5.34111	-4.02806	1	2004	propoxur	47	47	1	0	14	1	101	59	42	0.584158
Taabo	6.23333	-5.13333	1	2012	propoxur	79	15	0.189873	64	21	1	431	322	109	0.7471
Toumbokro	6.93333	-5.5	2	2004	carbosulfan	62	36	0.580645	26	14	2	98	21	77	0.214286
Yamoussoukro	6.81667	-5.28333	2	2004	carbosulfan	31	31	1	0	14	2	104	44	60	0.423077
Toumodi	6.55	-5.01667	2	2004	carbosulfan	76	75	0.986842	1	14	2	95	27	68	0.284211
Tiassalé	5.89833	-4.82833	1	2004	carbosulfan	82	82	1	0	14	1	217	6	211	0.0276498
Nieky	5.4063	-4.2727	1	2004	carbosulfan	30	30	1	0	14	1	103	29	74	0.281553
Abidjan	5.34111	-4.02806	1	2004	carbosulfan	47	47	1	0	14	1	100	39	61	0.39
M'Be	8	-5.20996	2	2012	carbosulfan	226	223	0.986726	3	22	2	200	13	187	0.065
Toumbokro	6.93333	-5.5	2	2004	fenitrothion	62	36	0.580645	26	14	2	105	94	11	0.895238
Yamoussoukro	6.81667	-5.28333	2	2004	fenitrothion	31	31	1	0	14	2	98	97	1	0.989796
Toumodi	6.55	-5.01667	2	2004	fenitrothion	76	75	0.986842	1	14	2	95	77	18	0.810526
Tiassalé	5.89833	-4.82833	1	2004	fenitrothion	82	82	1	0	14	1	207	61	146	0.294686
Nieky	5.4063	-4.2727	1	2004	fenitrothion	30	30	1	0	14	1	92	88	4	0.956522
Abidjan	5.34111	-4.02806	1	2004	fenitrothion	47	47	1	0	14	1	99	95	4	0.959596
M'Be	8	-5.20996	2	2012	fenitrothion	226	223	0.986726	3	22	2	209	199	10	0.952153
Agboville	5.93417	-4.22139	1	2012	fenitrothion	15	15	1	0	20	1	103	64	39	0.621359
Divo	5.83972	-5.36	1	2012	fenitrothion	18	18	1	0	20	1	196	192	4	0.979592
Sikensi	5.66917	-4.57028	1	2012	fenitrothion	18	18	1	0	20	1	111	99	12	0.891892
Toumbokro	6.93333	-5.5	2	2004	chlorpyrifos methyl	62	36	0.580645	26	14	2	97	94	3	0.969072
Toumodi	6.55	-5.01667	2	2004	chlorpyrifos methyl	76	75	0.986842	1	14	2	89	83	6	0.932584
Tiassalé	5.89833	-4.82833	1	2004	chlorpyrifos methyl	82	82	1	0	14	1	192	159	33	0.828125
Nieky	5.4063	-4.2727	1	2004	chlorpyrifos methyl	30	30	1	0	14	1	102	102	0	1
Abidjan	5.34111	-4.02806	1	2004	chlorpyrifos methyl	47	47	1	0	14	1	102	102	0	1
M'Be	8	-5.20996	2	2012	pirimiphos methyl	226	223	0.986726	3	22	2	209	205	4	0.980861
Agboville	5.93417	-4.22139	1	2012	pirimiphos methyl	15	15	1	0	20	1	94	15	79	0.159574
Taabo	6.23333	-5.13333	1	2012	malathion	79	15	0.189873	64	21	1	436	322	114	0.738532
M'Be	8	-5.20996	2	2012	deldrin	226	223	0.986726	3	22	2	297	81	216	0.272727
Korhogo	9.45	-5.63333	3	2012	DDT	32	9	0.28125	23	22	3	105	97	8	0.92381
Yamoussoukro	6.81667	-5.28333	2	2012	DDT	31	26	0.83871	5	22	2	101	66	35	0.653465
Man	7.40528	-7.5475	4	2012	DDT	32	18	0.5625	14	22	4	101	61	40	0.60396
Zele	7.36381	-7.58967	4	2012	DDT	32	7	0.21875	25	22	4	53	24	29	0.45283
Abengourou	6.72972	-3.49639	2	2012	DDT	32	29	0.90625	3	22	2	106	32	74	0.301887
San Pedro	4.76195	-6.6371	1	2012	DDT	31	31	1	0	22	1	53	22	31	0.415094
Abidjan (Port-Bouet)	5.25556	-3.96444	1	2012	DDT	32	32	1	0	22	1	101	92	9	0.910891
Abidjan (Yopougon)	5.34644	-4.06628	1	2012	DDT	32	32	1	0	22	1	102	71	31	0.696078
Korhogo	9.45	-5.63333	3	2012	deldrin	32	9	0.28125	23	22	3	100	70	30	0.7
Kaforo	9.27789	5.68558	3	2012	deldrin	32	11	0.34375	21	22	3	53	35	18	0.660377
Abidjan (Yopougon)	5.34644	-4.06628	1	2012	deldrin	32	32	1	0	22	1	75	36	39	0.48
Korhogo	9.45	-5.63333	3	2012	permethrin	32	9	0.28125	23	22	3	97	59	38	0.608247
Kaforo	9.27789	5.68558	3	2012	permethrin	32	11	0.34375	21	22	3	78	45	33	0.576923
Yamoussoukro	6.81667	-5.28333	2	2012	permethrin	31	26	0.83871	5	22	2	124	31	93	0.25
Man	7.40528	-7.5475	4	2012	permethrin	32	18	0.5625	14	22	4	94	5	89	0.0531915
Zele	7.36381	-7.58967	4	2012	permethrin	32	7	0.21875	25	22	4	77	19	58	0.246753
Abengourou	6.72972	-3.49639	2	2012	permethrin	32	29	0.90625	3	22	2	101	38	63	0.376238
San Pedro	4.76195	-6.6371	1	2012	permethrin	31	31	1	0	22	1	89	13	76	0.146067
Abidjan (Port-Bouet)	5.25556	-3.96444	1	2012	permethrin	32	32	1	0	22	1	98	49	49	0.5
Abidjan (Yopougon)	5.34644	-4.06628	1	2012	permethrin	32	32	1	0	22	1	98	6	92	0.0612245
Korhogo	9.45	-5.63333	3	2012	deltamethrin	32	9	0.28125	23	22	3	101	3	98	0.029703
Kaforo	9.27789	5.68558	3	2012	deltamethrin	32	11	0.34375	21	22	3	51	0	51	0
Yamoussoukro	6.81667	-5.28333	2	2012	deltamethrin	31	26	0.83871	5	22	2	123	16	107	0.130081
Man	7.40528	-7.5475	4	2012	deltamethrin	32	18	0.5625	14	22	4	88	22	66	0.25
Abengourou	6.72972	-3.49639	2	2012	deltamethrin	32	29	0.90625	3	22	2	101	2	99	0.019802
San Pedro	4.76195	-6.6371	1	2012	deltamethrin	31	31	1	0	22	1	98	5	93	0.0510204
Abidjan (Port-Bouet)	5.25556	-3.96444	1	2012	deltamethrin	32	32	1	0	22	1	104	8	96	0.0769231
Abidjan (Yopougon)	5.34644	-4.06628	1	2012	deltamethrin	32	32	1	0	22	1	96	10	86	0.104167
Yamoussoukro	6.81667	-5.28333	2	2012	etofenprox	31	26	0.83871	5	22	2	101	81	20	0.80198
Man	7.40528	-7.5475	4	2012	etofenprox	32	18	0.5625	14	22	4	100	55	45	0.55
Abidjan (Port-Bouet)	5.25556	-3.96444	1	2012	etofenprox	32	32	1	0	22	1	102	66	36	0.647059
Abidjan (Yopougon)	5.34644	-4.06628	1	2012	etofenprox	32	32	1	0	22	1	103	12	91	0.116505
Korhogo	9.45	-5.63333	3	2012	alphacypermethrin	32	9	0.28125	23	22	3	70	21	49	0.3
Yamoussoukro	6.81667	-5.28333	2	2012	alphacypermethrin	31	26	0.83871	5	22	2	100	50	50	0.5
Man	7.40528	-7.5475	4	2012	alphacypermethrin	32	18	0.5625	14	22	4	99	26	73	0.262626
Zele	7.36381	-7.58967	4	2012	alphacypermethrin	32	7	0.21875	25	22	4	25	4	21	0.16
Abengourou	6.72972	-3.49639	2	2012	alphacypermethrin	32	29	0.90625	3	22	2	105	16	89	0.152381
Abidjan (Port-Bouet)	5.25556	-3.96444	1	2012	alphacypermethrin	32	32	1	0	22	1	97	24	73	0.247423
Abidjan (Yopougon)	5.34644	-4.06628	1	2012	alphacypermethrin	32	32	1	0	22	1	99	0	99	0
Korhogo	9.45	-5.63333	3	2012	carbosulfan	32	9	0.28125	23	22	3	54	45	9	0.833333
Yamoussoukro	6.81667	-5.28333	2	2012	carbosulfan	31	26	0.83871	5	22	2	106	82	24	0.773585
Man	7.40528	-7.5475	4	2012	carbosulfan	32	18	0.5625	14	22	4	100	47	53	0.47
Abengourou	6.72972	-3.49639	2	2012	carbosulfan	32	29	0.90625	3	22	2	98	83	15	0.846939
San Pedro	4.76195	-6.6371	1	2012	carbosulfan	31	31	1	0	22	1	78	51	27	0.653846
Abidjan (Yopougon)	5.34644	-4.06628	1	2012	carbosulfan	32	32	1	0	22	1	100	75	25	0.75
Korhogo	9.45	-5.63333	3	2012	pirimiphos methyl	32	9	0.28125	23	22	3	52	8	44	0.153846
Yamoussoukro	6.81667	-5.28333	2	2012	pirimiphos methyl	31	26	0.83871	5	22	2	102	10	92	0.0980392
Man	7.40528	-7.5475	4	2012	pirimiphos methyl	32	18	0.5625	14	22	4	100	2	98	0.02
Abengourou	6.72972	-3.49639	2	2012	pirimiphos methyl	32	29	0.90625	3	22	2	75	0	75	0
Abidjan (Port-Bouet)	5.25556	-3.96444	1	2012	pirimiphos methyl	32	32	1	0	22	1	98	29	69	0.295918
Abidjan (Yopougon)	5.34644	-4.06628	1	2012	pirimiphos methyl	32	32	1	0	22	1	98	33	65	0.336735

## Sheet: Additional file 2d
Additional file 2d. Summary of studies recording kdr 1014F separately for each molecular form
References	Yr of pub	Sites	Latitude	Longitude	Ecological zone	Yr of collect	Total characterized	N (M-form)	N (S-form)	Total tested for kdrw	%kdrw	%kdrw S form	%kdrw M form	comments
F Chandrel, S. Manguin, C. Brengues, J. Dossou Yovo, E Darriet, A. Diabate, P. Carnevale, P. Guillet Current distribution of a pyrethroid resistance gene (kdr) in Anopheles gambiae complex from West Africa and further evidence for reproductive isolation of the Mopti form. Parassitologia 41: 319-322, 1999	1999	M'Be	8	-5.20996	2	1998	67	63	4	67	4	63	0
F Chandrel, S. Manguin, C. Brengues, J. Dossou Yovo, E Darriet, A. Diabate, P. Carnevale, P. Guillet Current distribution of a pyrethroid resistance gene (kdr) in Anopheles gambiae complex from West Africa and further evidence for reproductive isolation of the Mopti form. Parassitologia 41: 319-322, 1999	1999	Kafiné	9.267	-5.667	3	1998	19	3	16	77	94	90	0
F Chandrel, S. Manguin, C. Brengues, J. Dossou Yovo, E Darriet, A. Diabate, P. Carnevale, P. Guillet Current distribution of a pyrethroid resistance gene (kdr) in Anopheles gambiae complex from West Africa and further evidence for reproductive isolation of the Mopti form. Parassitologia 41: 319-322, 1999	1999	Yaokoffikro	7.70531	-5.05028	2	1998	56	0	56	56	96	96	n/a
F Chandrel, S. Manguin, C. Brengues, J. Dossou Yovo, E Darriet, A. Diabate, P. Carnevale, P. Guillet Current distribution of a pyrethroid resistance gene (kdr) in Anopheles gambiae complex from West Africa and further evidence for reproductive isolation of the Mopti form. Parassitologia 41: 319-322, 1999	1999	Korhogo	9.45	-5.63333	3	1998	65	0	65	91	84	82	n/a
F Chandrel, S. Manguin, C. Brengues, J. Dossou Yovo, E Darriet, A. Diabate, P. Carnevale, P. Guillet Current distribution of a pyrethroid resistance gene (kdr) in Anopheles gambiae complex from West Africa and further evidence for reproductive isolation of the Mopti form. Parassitologia 41: 319-322, 1999	1999	Kabolo	8.18333	-4.98333	2	1998	29	16	13	29	31	69	0
F Chandrel, S. Manguin, C. Brengues, J. Dossou Yovo, E Darriet, A. Diabate, P. Carnevale, P. Guillet Current distribution of a pyrethroid resistance gene (kdr) in Anopheles gambiae complex from West Africa and further evidence for reproductive isolation of the Mopti form. Parassitologia 41: 319-322, 1999	1999	Tioroniaradougou	9.357	-5.63333	3	1998	29	0	29	29	83	83	n/a
F Chandrel, S. Manguin, C. Brengues, J. Dossou Yovo, E Darriet, A. Diabate, P. Carnevale, P. Guillet Current distribution of a pyrethroid resistance gene (kdr) in Anopheles gambiae complex from West Africa and further evidence for reproductive isolation of the Mopti form. Parassitologia 41: 319-322, 1999	1999	Nombolo	9.412	-5.826	3	1998	29	3	26	29	81	90	0
F Chandrel, S. Manguin, C. Brengues, J. Dossou Yovo, E Darriet, A. Diabate, P. Carnevale, P. Guillet Current distribution of a pyrethroid resistance gene (kdr) in Anopheles gambiae complex from West Africa and further evidence for reproductive isolation of the Mopti form. Parassitologia 41: 319-322, 1999	1999	Nambekaha	9.2825	-5.6939	3	1998	30	0	30	30	88	88	n/a
F Chandrel, S. Manguin, C. Brengues, J. Dossou Yovo, E Darriet, A. Diabate, P. Carnevale, P. Guillet Current distribution of a pyrethroid resistance gene (kdr) in Anopheles gambiae complex from West Africa and further evidence for reproductive isolation of the Mopti form. Parassitologia 41: 319-322, 1999	1999	Fapaha	9.48333	-5.83333	3	1998	28	0	28	28	73	73	n/a
F Chandrel, S. Manguin, C. Brengues, J. Dossou Yovo, E Darriet, A. Diabate, P. Carnevale, P. Guillet Current distribution of a pyrethroid resistance gene (kdr) in Anopheles gambiae complex from West Africa and further evidence for reproductive isolation of the Mopti form. Parassitologia 41: 319-322, 1999	1999	Danané	7.2608	-8.15368	4	1998	24	4	20	24	21	25	0
F Chandrel, S. Manguin, C. Brengues, J. Dossou Yovo, E Darriet, A. Diabate, P. Carnevale, P. Guillet Current distribution of a pyrethroid resistance gene (kdr) in Anopheles gambiae complex from West Africa and further evidence for reproductive isolation of the Mopti form. Parassitologia 41: 319-322, 1999	1999	Guiglo	6.54028	-7.48583	4	1998	82	33	49	85	10	17	0
F Chandrel, S. Manguin, C. Brengues, J. Dossou Yovo, E Darriet, A. Diabate, P. Carnevale, P. Guillet Current distribution of a pyrethroid resistance gene (kdr) in Anopheles gambiae complex from West Africa and further evidence for reproductive isolation of the Mopti form. Parassitologia 41: 319-322, 1999	1999	Abidjan	5.34111	-4.02806	1	1998	n/a	n/a	n/a	27	39	n/a	n/a
Federica Santolamazza, Maria Calzetta, Josiane Etang, Elena Barrese, Ibrahima Dia, Adalgisa Caccone, Martin J Donnelly, Vincenzo Petrarca, Frederic Simard, Joao Pinto and Alessandra della Torre. Distribution of knock-down resistance mutations in Anopheles gambiae molecular forms in west and west-central Africa. Malaria Journal 2008, 7:74 doi:10.1186/1475-2875-7-74	2008	Toliak	7.18333	-4.91667	2	1998	23	0	23	23	100	100	n/a
Girod R, Orlandi-Pradines E, Rogier C, Pages F: Malaria transmission and insecticide resistance of Anopheles gambiae (Diptera: Culicidae) in the French military camp of Port-Bouët, Abidjan (Côte d'Ivoire): implications for vector control. J Med Entomol; 2006 Sep;43(5):1082-7	2006	Abidjan (Port-Bouet)	5.34111	-4.02806	1	2004	103	103	0	103	70	n/a	70
Elissa N, Mouchet J, Rivière F, Meunier JY, Yao K: [Susceptibility of Anopheles gambiae to insecticides in the Ivory Coast]. Sante; 1994 Mar-Apr;4(2):95-9	1994	Bouaké	7.68333	-5.03306	2	1994	53	52	1	53	58	n/a	n/a
Ludovic P Ahoua Alou, Alphonsine A Koffi, Maurice A Adja, Serge B Assi, Philippe K Kouassi, Raphael N’Guessan. Status of pyrethroid resistance inAnopheles gambiae s. s.M form prior to the scaling up of Long Lasting Insecticidal Nets (LLINs) in Adzopé, Eastern Côte d’Ivoire. Parasit Vectors. 2012; 5: 289. Published online 2012 December 11. doi: 10.1186/1756-3305-5-289	2012	Adzopé (Port-Bouët )	6.1069	-3.8619	1	2007	56	56	0	56	67	n/a	n/a
Ludovic P Ahoua Alou, Alphonsine A Koffi, Maurice A Adja, Serge B Assi, Philippe K Kouassi, Raphael N’Guessan. Status of pyrethroid resistance inAnopheles gambiae s. s.M form prior to the scaling up of Long Lasting Insecticidal Nets (LLINs) in Adzopé, Eastern Côte d’Ivoire. Parasit Vectors. 2012; 5: 289. Published online 2012 December 11. doi: 10.1186/1756-3305-5-289	2012	Adzopé(Tsassodji)	6.1069	-3.8619	1	2007	34	34	0	34	68	n/a	n/a
Constant V.A. Edi, Benjamin G. Koudou, Christopher M. Jones, David Weetman, Hilary Ranson. Multiple insecticide resistance in An. gambiae s.s from Cote d'Ivoire. Emerg Infect Dis. 2012 September; 18(9): 1508–1511. doi: 10.3201/eid1809.120262	2012	Tiassalé	5.89833	-4.82833	1	2011	500	500	0	250	83	n/a	83
Alphonsine A Koffi, Ludovic P Ahoua Alou, Maurice A Adja, Fabrice Chandre and Cédric Pennetier. Insecticide resistance status of Anopheles gambiae s.s population from M'Be: a WHOPES-labelled experimental hut station, 10 years after the political crisis in Cote d'Ivoire. Malaria Journal 2013, 12:151 doi:10.1186/1475-2875-12-151	2013	M'Be	8	-5.20996	2	2012	226	223	3	226	33	n/a	n/a
Bellai Louise. Evaluation of Insecticide resistance in An gambiae from Taabo, Suthern Cote d'Ivoire. MSc in Chemistry Biology Geology. University FHB of Cote d'Ivoire, 2013, p	2013	Taabo	6.23333	-5.13333	1	2012	79	15	64	79	56.3	n/a	n/a
AvecNet programme	Unpublished	Divo	5.83972	-5.36	1	2012	18	18	0	78	80.7	n/a	80.7
Koffi AA, Ahoua Alou LP, Kabran J-PK, N'Guessan R, Pennetier C (2013) Re-Visiting Insecticide Resistance Status in Anopheles gambiae from Côte d'Ivoire: A Nation-Wide Informative Survey. PLoS ONE 8(12): e82387. doi:10.1371/journal.pone.0082387	2013	Korhogo	9.45	-5.63333	3	2012	32	9	23	32	75	76.1	72.2
Koffi AA, Ahoua Alou LP, Kabran J-PK, N'Guessan R, Pennetier C (2013) Re-Visiting Insecticide Resistance Status in Anopheles gambiae from Côte d'Ivoire: A Nation-Wide Informative Survey. PLoS ONE 8(12): e82387. doi:10.1371/journal.pone.0082388	2013	Kaforo	9.27789	5.68558	3	2012	32	11	21	30	81.7	82.5	80
Koffi AA, Ahoua Alou LP, Kabran J-PK, N'Guessan R, Pennetier C (2013) Re-Visiting Insecticide Resistance Status in Anopheles gambiae from Côte d'Ivoire: A Nation-Wide Informative Survey. PLoS ONE 8(12): e82387. doi:10.1371/journal.pone.0082389	2013	Yamoussoukro	6.81667	-5.28333	2	2012	31	26	5	31	48.4	50	47.9
Koffi AA, Ahoua Alou LP, Kabran J-PK, N'Guessan R, Pennetier C (2013) Re-Visiting Insecticide Resistance Status in Anopheles gambiae from Côte d'Ivoire: A Nation-Wide Informative Survey. PLoS ONE 8(12): e82387. doi:10.1371/journal.pone.0082390	2013	Man	7.40528	-7.5475	4	2012	32	18	14	26	48.1	54.5	43.3
Koffi AA, Ahoua Alou LP, Kabran J-PK, N'Guessan R, Pennetier C (2013) Re-Visiting Insecticide Resistance Status in Anopheles gambiae from Côte d'Ivoire: A Nation-Wide Informative Survey. PLoS ONE 8(12): e82387. doi:10.1371/journal.pone.0082391	2013	Zele	7.36381	-7.58967	4	2012	32	7	25	30	50	50	50
Koffi AA, Ahoua Alou LP, Kabran J-PK, N'Guessan R, Pennetier C (2013) Re-Visiting Insecticide Resistance Status in Anopheles gambiae from Côte d'Ivoire: A Nation-Wide Informative Survey. PLoS ONE 8(12): e82387. doi:10.1371/journal.pone.0082392	2013	Abengourou	6.72972	-3.49639	2	2012	32	29	3	32	53.1	66.6	51.7
Koffi AA, Ahoua Alou LP, Kabran J-PK, N'Guessan R, Pennetier C (2013) Re-Visiting Insecticide Resistance Status in Anopheles gambiae from Côte d'Ivoire: A Nation-Wide Informative Survey. PLoS ONE 8(12): e82387. doi:10.1371/journal.pone.0082393	2013	San Pedro	4.76195	-6.6371	1	2012	31	31	0	32	71.9	n/a	71.9
Koffi AA, Ahoua Alou LP, Kabran J-PK, N'Guessan R, Pennetier C (2013) Re-Visiting Insecticide Resistance Status in Anopheles gambiae from Côte d'Ivoire: A Nation-Wide Informative Survey. PLoS ONE 8(12): e82387. doi:10.1371/journal.pone.0082394	2013	Bingerville	5.35583	-3.89	1	2012	32	21	11	32	81.3	68.2	88.1
Koffi AA, Ahoua Alou LP, Kabran J-PK, N'Guessan R, Pennetier C (2013) Re-Visiting Insecticide Resistance Status in Anopheles gambiae from Côte d'Ivoire: A Nation-Wide Informative Survey. PLoS ONE 8(12): e82387. doi:10.1371/journal.pone.0082395	2013	Abidjan (Port-Bouet)	5.25556	-3.96444	1	2012	32	32	0	31	85.5	n/a	85.5
Koffi AA, Ahoua Alou LP, Kabran J-PK, N'Guessan R, Pennetier C (2013) Re-Visiting Insecticide Resistance Status in Anopheles gambiae from Côte d'Ivoire: A Nation-Wide Informative Survey. PLoS ONE 8(12): e82387. doi:10.1371/journal.pone.0082396	2013	Abidjan (Yopougon)	5.34644	-4.06628	1	2012	32	32	0	31	46.8	n/a	46.8
